# Supplementary material for: Dataset on growth curves of Boer goats fitted by ten non-linear functions
Source: Data Brief. 2019 Jan 15;23:103672. doi: 10.1016/j.dib.2019.01.020 (PMC6373209; doi:10.1016/j.dib.2019.01.020)
Supplement: Supplementary file 2 — Supplementary material [file mmc2.xlsx]

## Sheet: Hoja1
Breed	Animal_ID	Flock_ID	State_ID	BirthDate	Sex	Weight_kg	Age_days
Boer	4260	131	2	2006-01-08	F	4	1
Boer	4260	131	2	2006-01-08	F	26.5	122
Boer	4260	131	2	2006-01-08	F	37.5	183
Boer	4260	131	2	2006-01-08	F	47.5	372
Boer	4276	131	2	2006-01-09	F	3.5	1
Boer	4276	131	2	2006-01-09	F	26.8	121
Boer	4276	131	2	2006-01-09	F	38	182
Boer	4279	131	2	2006-01-09	F	4	1
Boer	4279	131	2	2006-01-09	F	27.5	121
Boer	4279	131	2	2006-01-09	F	36	182
Boer	4279	131	2	2006-01-09	F	53	366
Boer	4378	131	2	2006-03-03	F	4	1
Boer	4378	131	2	2006-03-03	F	28.2	137
Boer	4378	131	2	2006-03-03	F	38.5	196
Boer	4378	131	2	2006-03-03	F	52	377
Boer	4379	131	2	2006-03-03	F	3.8	1
Boer	4379	131	2	2006-03-03	F	27.6	137
Boer	4379	131	2	2006-03-03	F	38	196
Boer	4389	131	2	2006-03-12	F	3.8	1
Boer	4389	131	2	2006-03-12	F	26.4	128
Boer	4389	131	2	2006-03-12	F	37	187
Boer	4389	131	2	2006-03-12	F	49	368
Boer	4404	131	2	2006-03-18	F	3.8	1
Boer	4404	131	2	2006-03-18	F	26.5	122
Boer	4404	131	2	2006-03-18	F	36.5	181
Boer	4404	131	2	2006-03-18	F	50	362
Boer	4513	131	2	2006-04-29	F	4	1
Boer	4513	131	2	2006-04-29	F	27.5	131
Boer	4513	131	2	2006-04-29	F	40	195
Boer	4513	131	2	2006-04-29	F	52.5	378
Boer	4517	131	2	2006-05-02	F	3.8	1
Boer	4517	131	2	2006-05-02	F	27.2	128
Boer	4517	131	2	2006-05-02	F	38.5	192
Boer	4517	131	2	2006-05-02	F	51	375
Boer	4523	131	2	2006-05-04	F	3.8	1
Boer	4523	131	2	2006-05-04	F	27.5	126
Boer	4523	131	2	2006-05-04	F	38	190
Boer	4523	131	2	2006-05-04	F	50	373
Boer	4527	131	2	2006-05-07	F	4	1
Boer	4527	131	2	2006-05-07	F	27.8	123
Boer	4527	131	2	2006-05-07	F	41.5	187
Boer	4527	131	2	2006-05-07	F	53.5	370
Boer	4528	131	2	2006-05-07	F	3.8	1
Boer	4528	131	2	2006-05-07	F	27.5	123
Boer	4528	131	2	2006-05-07	F	40	187
Boer	4528	131	2	2006-05-07	F	54	370
Boer	4694	131	2	2006-11-27	F	3.8	1
Boer	4694	131	2	2006-11-27	F	28.4	149
Boer	4694	131	2	2006-11-27	F	38	205
Boer	4694	131	2	2006-11-27	F	49.5	358
Boer	4695	131	2	2006-11-28	F	3.5	1
Boer	4695	131	2	2006-11-28	F	26.8	148
Boer	4695	131	2	2006-11-28	F	36	204
Boer	4695	131	2	2006-11-28	F	48.5	387
Boer	4945	131	2	2007-02-10	F	4	1
Boer	4945	131	2	2007-02-10	F	29	130
Boer	4945	131	2	2007-02-10	F	38.5	191
Boer	4945	131	2	2007-02-10	F	47	375
Boer	5034	131	2	2007-03-15	F	3	1
Boer	5034	131	2	2007-03-15	F	28.2	122
Boer	5034	131	2	2007-03-15	F	36	158
Boer	5034	131	2	2007-03-15	F	45	342
Boer	5464	131	2	2007-10-15	F	3.8	1
Boer	5464	131	2	2007-10-15	F	28.6	128
Boer	5464	131	2	2007-10-15	F	36	188
Boer	5464	131	2	2007-10-15	F	49	371
Boer	5468	131	2	2007-10-15	F	3.5	1
Boer	5468	131	2	2007-10-15	F	26.5	128
Boer	5468	131	2	2007-10-15	F	38.5	188
Boer	5468	131	2	2007-10-15	F	49	371
Boer	5469	131	2	2007-10-16	F	4.2	1
Boer	5469	131	2	2007-10-16	F	28.2	127
Boer	5469	131	2	2007-10-16	F	39.5	187
Boer	5469	131	2	2007-10-16	F	48.5	370
Boer	5470	131	2	2007-10-16	F	4	1
Boer	5470	131	2	2007-10-16	F	28	127
Boer	5470	131	2	2007-10-16	F	37	187
Boer	5470	131	2	2007-10-16	F	48	370
Boer	5484	131	2	2007-10-18	F	4	1
Boer	5484	131	2	2007-10-18	F	28.6	125
Boer	5484	131	2	2007-10-18	F	39.5	185
Boer	5484	131	2	2007-10-18	F	48	368
Boer	5531	131	2	2007-11-08	F	3.2	1
Boer	5531	131	2	2007-11-08	F	26.5	123
Boer	5531	131	2	2007-11-08	F	37	184
Boer	5532	131	2	2007-11-08	F	3.8	1
Boer	5532	131	2	2007-11-08	F	27.2	123
Boer	5532	131	2	2007-11-08	F	39	184
Boer	5532	131	2	2007-11-08	F	49.5	368
Boer	5973	131	2	2008-04-21	F	4	1
Boer	5973	131	2	2008-04-21	F	25.8	126
Boer	5973	131	2	2008-04-21	F	38	182
Boer	6245	131	2	2008-11-09	F	3.9	1
Boer	6245	131	2	2008-11-09	F	29.2	126
Boer	6245	131	2	2008-11-09	F	38	187
Boer	6245	131	2	2008-11-09	F	51	371
Boer	6488	131	2	2009-01-02	F	3.8	1
Boer	6488	131	2	2009-01-02	F	27.5	128
Boer	6488	131	2	2009-01-02	F	39	189
Boer	6488	131	2	2009-01-02	F	48.5	373
Boer	6500	131	2	2009-01-04	F	4.2	1
Boer	6500	131	2	2009-01-04	F	28.4	126
Boer	6500	131	2	2009-01-04	F	40	187
Boer	6500	131	2	2009-01-04	F	51.1	371
Boer	6621	131	2	2009-02-06	F	3.5	1
Boer	6621	131	2	2009-02-06	F	26.1	129
Boer	6621	131	2	2009-02-06	F	38	190
Boer	6621	131	2	2009-02-06	F	49.5	343
Boer	7184	131	2	2009-10-31	F	4	1
Boer	7184	131	2	2009-10-31	F	28.8	135
Boer	7184	131	2	2009-10-31	F	43	196
Boer	7184	131	2	2009-10-31	F	55	380
Boer	7199	131	2	2009-11-05	F	3.8	1
Boer	7199	131	2	2009-11-05	F	25.8	130
Boer	7199	131	2	2009-11-05	F	41	191
Boer	7200	131	2	2009-11-05	F	3.5	1
Boer	7200	131	2	2009-11-05	F	25.4	130
Boer	7200	131	2	2009-11-05	F	42.5	191
Boer	7200	131	2	2009-11-05	F	53.5	375
Boer	7201	131	2	2009-11-05	F	4	1
Boer	7201	131	2	2009-11-05	F	27.6	130
Boer	7201	131	2	2009-11-05	F	47	191
Boer	7201	131	2	2009-11-05	F	52.5	375
Boer	7608	132	4	2010-01-10	F	3.1	1
Boer	7608	132	4	2010-01-10	F	17.1	88
Boer	7608	132	4	2010-01-10	F	65.8	1944
Boer	7609	132	4	2010-01-10	F	2.9	1
Boer	7609	132	4	2010-01-10	F	15.3	88
Boer	7609	132	4	2010-01-10	F	73	1944
Boer	7610	132	4	2010-01-10	F	3.2	1
Boer	7610	132	4	2010-01-10	F	17.5	88
Boer	7610	132	4	2010-01-10	F	72.1	1944
Boer	7611	132	4	2010-01-10	F	3.1	1
Boer	7611	132	4	2010-01-10	F	17.8	88
Boer	7611	132	4	2010-01-10	F	69.8	1944
Boer	7612	132	4	2010-01-10	F	3.2	1
Boer	7612	132	4	2010-01-10	F	17.3	88
Boer	7612	132	4	2010-01-10	F	74.3	1944
Boer	7613	132	4	2010-01-10	F	3.5	1
Boer	7613	132	4	2010-01-10	F	17.9	88
Boer	7613	132	4	2010-01-10	F	72.6	1944
Boer	7614	132	4	2010-01-10	F	3.4	1
Boer	7614	132	4	2010-01-10	F	18.1	88
Boer	7614	132	4	2010-01-10	F	65.9	1944
Boer	7615	132	4	2010-01-10	F	3.2	1
Boer	7615	132	4	2010-01-10	F	17.1	88
Boer	7615	132	4	2010-01-10	F	66.8	1944
Boer	7616	132	4	2010-01-10	F	3.1	1
Boer	7616	132	4	2010-01-10	F	18.3	88
Boer	7616	132	4	2010-01-10	F	70.2	1944
Boer	7617	132	4	2010-01-10	F	3.4	1
Boer	7617	132	4	2010-01-10	F	16.4	88
Boer	7617	132	4	2010-01-10	F	73.2	1944
Boer	7618	132	4	2010-01-10	F	3.1	1
Boer	7618	132	4	2010-01-10	F	18.3	88
Boer	7618	132	4	2010-01-10	F	68.4	1944
Boer	7619	132	4	2010-01-10	F	3.1	1
Boer	7619	132	4	2010-01-10	F	17.3	88
Boer	7619	132	4	2010-01-10	F	74.6	1944
Boer	7620	132	4	2010-01-10	F	2.6	1
Boer	7620	132	4	2010-01-10	F	16.3	88
Boer	7620	132	4	2010-01-10	F	72.8	1944
Boer	7621	132	4	2010-01-10	F	2.2	1
Boer	7621	132	4	2010-01-10	F	15.9	88
Boer	7621	132	4	2010-01-10	F	69.5	1944
Boer	7622	132	4	2010-01-10	F	2.4	1
Boer	7622	132	4	2010-01-10	F	16.8	88
Boer	7622	132	4	2010-01-10	F	67.3	1944
Boer	7623	132	4	2010-01-10	F	2.6	1
Boer	7623	132	4	2010-01-10	F	18.3	88
Boer	7623	132	4	2010-01-10	F	72.5	1944
Boer	7638	132	4	2010-01-11	F	2.4	1
Boer	7638	132	4	2010-01-11	F	19.1	87
Boer	7638	132	4	2010-01-11	F	73.8	1943
Boer	7639	132	4	2010-01-11	F	2.4	1
Boer	7639	132	4	2010-01-11	F	16.8	87
Boer	7639	132	4	2010-01-11	F	66.7	1943
Boer	7640	132	4	2010-01-11	F	2.6	1
Boer	7640	132	4	2010-01-11	F	17.4	87
Boer	7640	132	4	2010-01-11	F	79.2	1943
Boer	7641	132	4	2010-01-11	F	2.4	1
Boer	7641	132	4	2010-01-11	F	15.9	87
Boer	7641	132	4	2010-01-11	F	78.6	1943
Boer	7642	132	4	2010-01-11	F	2.4	1
Boer	7642	132	4	2010-01-11	F	16.8	87
Boer	7642	132	4	2010-01-11	F	72.6	1943
Boer	7643	132	4	2010-01-11	F	2.4	1
Boer	7643	132	4	2010-01-11	F	17.3	87
Boer	7643	132	4	2010-01-11	F	74.8	1943
Boer	7644	132	4	2010-01-11	F	2.5	1
Boer	7644	132	4	2010-01-11	F	16.4	87
Boer	7644	132	4	2010-01-11	F	69.5	1943
Boer	7645	132	4	2010-01-11	F	2.3	1
Boer	7645	132	4	2010-01-11	F	15.8	87
Boer	7645	132	4	2010-01-11	F	66.8	1943
Boer	7646	132	4	2010-01-11	F	2.5	1
Boer	7646	132	4	2010-01-11	F	15.7	87
Boer	7646	132	4	2010-01-11	F	70.4	1943
Boer	7647	132	4	2010-01-11	F	2.2	1
Boer	7647	132	4	2010-01-11	F	15.8	87
Boer	7647	132	4	2010-01-11	F	72.8	1943
Boer	7648	132	4	2010-01-11	F	2.3	1
Boer	7648	132	4	2010-01-11	F	16.3	87
Boer	7648	132	4	2010-01-11	F	72.1	1943
Boer	7649	132	4	2010-01-11	F	2.4	1
Boer	7649	132	4	2010-01-11	F	17.1	87
Boer	7649	132	4	2010-01-11	F	69.8	1943
Boer	7650	132	4	2010-01-11	F	2.3	1
Boer	7650	132	4	2010-01-11	F	16.3	87
Boer	7650	132	4	2010-01-11	F	74.3	1943
Boer	7651	132	4	2010-01-11	F	2.2	1
Boer	7651	132	4	2010-01-11	F	16.4	87
Boer	7651	132	4	2010-01-11	F	72.6	1943
Boer	7655	131	2	2010-01-12	F	4	1
Boer	7655	131	2	2010-01-12	F	28.2	120
Boer	7655	131	2	2010-01-12	F	42	181
Boer	7655	131	2	2010-01-12	F	57	368
Boer	7687	132	4	2010-01-12	F	2.5	1
Boer	7687	132	4	2010-01-12	F	16.3	86
Boer	7687	132	4	2010-01-12	F	65.9	1942
Boer	7688	132	4	2010-01-12	F	2.4	1
Boer	7688	132	4	2010-01-12	F	18.2	86
Boer	7688	132	4	2010-01-12	F	66.8	1942
Boer	7689	132	4	2010-01-12	F	2.5	1
Boer	7689	132	4	2010-01-12	F	16.3	86
Boer	7689	132	4	2010-01-12	F	68.4	1942
Boer	7690	132	4	2010-01-12	F	2.3	1
Boer	7690	132	4	2010-01-12	F	16.1	86
Boer	7690	132	4	2010-01-12	F	74.6	1942
Boer	7691	132	4	2010-01-12	F	2.2	1
Boer	7691	132	4	2010-01-12	F	15.5	86
Boer	7691	132	4	2010-01-12	F	72.8	1942
Boer	7692	132	4	2010-01-12	F	2.3	1
Boer	7692	132	4	2010-01-12	F	15.9	86
Boer	7692	132	4	2010-01-12	F	69.5	1942
Boer	7693	132	4	2010-01-12	F	2.2	1
Boer	7693	132	4	2010-01-12	F	16.1	86
Boer	7693	132	4	2010-01-12	F	67.3	1942
Boer	7694	132	4	2010-01-12	F	2.3	1
Boer	7694	132	4	2010-01-12	F	15.8	86
Boer	7694	132	4	2010-01-12	F	72.5	1942
Boer	7695	132	4	2010-01-12	F	2.6	1
Boer	7695	132	4	2010-01-12	F	15.9	86
Boer	7695	132	4	2010-01-12	F	73.8	1942
Boer	7696	132	4	2010-01-12	F	3.2	1
Boer	7696	132	4	2010-01-12	F	16.9	86
Boer	7696	132	4	2010-01-12	F	66.7	1942
Boer	7697	132	4	2010-01-12	F	3.1	1
Boer	7697	132	4	2010-01-12	F	16.7	86
Boer	7697	132	4	2010-01-12	F	74.6	1942
Boer	7698	132	4	2010-01-12	F	3.4	1
Boer	7698	132	4	2010-01-12	F	16.3	86
Boer	7698	132	4	2010-01-12	F	72.3	1942
Boer	7782	132	4	2010-01-18	F	2.9	1
Boer	7782	132	4	2010-01-18	F	17.1	80
Boer	7782	132	4	2010-01-18	F	73.4	1936
Boer	7783	132	4	2010-01-18	F	3.1	1
Boer	7783	132	4	2010-01-18	F	17.4	80
Boer	7783	132	4	2010-01-18	F	72.6	1936
Boer	7784	132	4	2010-01-18	F	3.4	1
Boer	7784	132	4	2010-01-18	F	17.3	80
Boer	7784	132	4	2010-01-18	F	71.5	1936
Boer	7785	132	4	2010-01-18	F	3.5	1
Boer	7785	132	4	2010-01-18	F	16.7	80
Boer	7785	132	4	2010-01-18	F	72.8	1936
Boer	7786	132	4	2010-01-18	F	3.4	1
Boer	7786	132	4	2010-01-18	F	15.4	80
Boer	7786	132	4	2010-01-18	F	71.5	1936
Boer	7787	132	4	2010-01-18	F	4.1	1
Boer	7787	132	4	2010-01-18	F	18.2	80
Boer	7787	132	4	2010-01-18	F	70.5	1936
Boer	7788	132	4	2010-01-18	F	3.4	1
Boer	7788	132	4	2010-01-18	F	17.3	80
Boer	7788	132	4	2010-01-18	F	73.8	1936
Boer	7789	132	4	2010-01-18	F	4.1	1
Boer	7789	132	4	2010-01-18	F	17.4	80
Boer	7789	132	4	2010-01-18	F	66.7	1936
Boer	7790	132	4	2010-01-18	F	3.4	1
Boer	7790	132	4	2010-01-18	F	16.1	80
Boer	7790	132	4	2010-01-18	F	72.1	1936
Boer	7791	132	4	2010-01-18	F	4.1	1
Boer	7791	132	4	2010-01-18	F	16.6	80
Boer	7791	132	4	2010-01-18	F	69.8	1936
Boer	7792	132	4	2010-01-18	F	3.4	1
Boer	7792	132	4	2010-01-18	F	17.3	80
Boer	7792	132	4	2010-01-18	F	74.3	1936
Boer	7793	132	4	2010-01-18	F	4.1	1
Boer	7793	132	4	2010-01-18	F	17.2	80
Boer	7793	132	4	2010-01-18	F	72.6	1936
Boer	7797	132	4	2010-01-21	F	3.7	1
Boer	7797	132	4	2010-01-21	F	16.9	77
Boer	7797	132	4	2010-01-21	F	65.9	1933
Boer	7798	132	4	2010-01-21	F	3.7	1
Boer	7798	132	4	2010-01-21	F	17.4	77
Boer	7798	132	4	2010-01-21	F	66.8	1933
Boer	7799	132	4	2010-01-21	F	3.4	1
Boer	7799	132	4	2010-01-21	F	17.9	77
Boer	7799	132	4	2010-01-21	F	72.6	1933
Boer	7800	132	4	2010-01-21	F	4.1	1
Boer	7800	132	4	2010-01-21	F	16.9	77
Boer	7800	132	4	2010-01-21	F	65.9	1933
Boer	7801	132	4	2010-01-21	F	3.7	1
Boer	7801	132	4	2010-01-21	F	17.1	77
Boer	7801	132	4	2010-01-21	F	66.8	1933
Boer	7802	132	4	2010-01-21	F	4.1	1
Boer	7802	132	4	2010-01-21	F	17.8	77
Boer	7802	132	4	2010-01-21	F	68.4	1933
Boer	8336	131	2	2010-05-12	F	4	1
Boer	8336	131	2	2010-05-12	F	28	141
Boer	8336	131	2	2010-05-12	F	39	192
Boer	8336	131	2	2010-05-12	F	48.5	373
Boer	8357	131	2	2010-05-18	F	4	1
Boer	8357	131	2	2010-05-18	F	28.7	135
Boer	8357	131	2	2010-05-18	F	43	186
Boer	8357	131	2	2010-05-18	F	54	367
Boer	8360	131	2	2010-05-19	F	4.2	1
Boer	8360	131	2	2010-05-19	F	28.5	134
Boer	8360	131	2	2010-05-19	F	45	185
Boer	8360	131	2	2010-05-19	F	56	366
Boer	8380	131	2	2010-05-27	F	3.2	1
Boer	8380	131	2	2010-05-27	F	26.4	126
Boer	8380	131	2	2010-05-27	F	39	177
Boer	8380	131	2	2010-05-27	F	47	358
Boer	8381	131	2	2010-05-27	F	3	1
Boer	8381	131	2	2010-05-27	F	26.7	126
Boer	8381	131	2	2010-05-27	F	41	177
Boer	8381	131	2	2010-05-27	F	50	358
Boer	8390	131	2	2010-05-30	F	3.5	1
Boer	8390	131	2	2010-05-30	F	25.8	123
Boer	8390	131	2	2010-05-30	F	33	174
Boer	8390	131	2	2010-05-30	F	39	355
Boer	8391	131	2	2010-05-30	F	3.8	1
Boer	8391	131	2	2010-05-30	F	26.3	123
Boer	8391	131	2	2010-05-30	F	32	174
Boer	8391	131	2	2010-05-30	F	37	355
Boer	8392	131	2	2010-05-30	F	3	1
Boer	8392	131	2	2010-05-30	F	25	123
Boer	8392	131	2	2010-05-30	F	32	174
Boer	8392	131	2	2010-05-30	F	37.5	355
Boer	8682	131	2	2010-11-21	F	4.1	1
Boer	8682	131	2	2010-11-21	F	28	119
Boer	8682	131	2	2010-11-21	F	43.5	175
Boer	8682	131	2	2010-11-21	F	54.5	364
Boer	8683	131	2	2010-11-21	F	3.9	1
Boer	8683	131	2	2010-11-21	F	27.5	119
Boer	8683	131	2	2010-11-21	F	42	175
Boer	8683	131	2	2010-11-21	F	54	364
Boer	8748	132	4	2010-12-14	F	3.7	1
Boer	8748	132	4	2010-12-14	F	16.6	78
Boer	8748	132	4	2010-12-14	F	74.6	1606
Boer	8749	132	4	2010-12-14	F	3.4	1
Boer	8749	132	4	2010-12-14	F	17.3	78
Boer	8749	132	4	2010-12-14	F	72.8	1606
Boer	8752	132	4	2010-12-15	F	4.1	1
Boer	8752	132	4	2010-12-15	F	17.4	77
Boer	8752	132	4	2010-12-15	F	69.5	1605
Boer	8753	132	4	2010-12-15	F	3.1	1
Boer	8753	132	4	2010-12-15	F	17.3	77
Boer	8753	132	4	2010-12-15	F	67.3	1605
Boer	8754	132	4	2010-12-15	F	3.5	1
Boer	8754	132	4	2010-12-15	F	16.7	77
Boer	8754	132	4	2010-12-15	F	72.5	1605
Boer	8864	132	4	2011-01-15	F	3.5	1
Boer	8864	132	4	2011-01-15	F	22.1	95
Boer	8864	132	4	2011-01-15	F	63.4	1574
Boer	8865	132	4	2011-01-15	F	3.4	1
Boer	8865	132	4	2011-01-15	F	21.3	95
Boer	8865	132	4	2011-01-15	F	72.3	1574
Boer	8866	132	4	2011-01-15	F	3.2	1
Boer	8866	132	4	2011-01-15	F	23.6	95
Boer	8866	132	4	2011-01-15	F	69.8	1574
Boer	8867	132	4	2011-01-15	F	3.4	1
Boer	8867	132	4	2011-01-15	F	20.1	95
Boer	8867	132	4	2011-01-15	F	74.3	1574
Boer	8868	132	4	2011-01-15	F	3.5	1
Boer	8868	132	4	2011-01-15	F	21.3	95
Boer	8868	132	4	2011-01-15	F	72.6	1574
Boer	8869	132	4	2011-01-15	F	3.1	1
Boer	8869	132	4	2011-01-15	F	21.7	95
Boer	8869	132	4	2011-01-15	F	65.9	1574
Boer	8870	132	4	2011-01-15	F	3.1	1
Boer	8870	132	4	2011-01-15	F	23.3	95
Boer	8870	132	4	2011-01-15	F	66.8	1574
Boer	8871	132	4	2011-01-15	F	2.6	1
Boer	8871	132	4	2011-01-15	F	19.7	95
Boer	8871	132	4	2011-01-15	F	68.4	1574
Boer	8872	132	4	2011-01-15	F	2.2	1
Boer	8872	132	4	2011-01-15	F	20.2	95
Boer	8872	132	4	2011-01-15	F	74.6	1574
Boer	8873	132	4	2011-01-15	F	2.4	1
Boer	8873	132	4	2011-01-15	F	18.9	95
Boer	8873	132	4	2011-01-15	F	73.6	1574
Boer	8874	132	4	2011-01-15	F	2.6	1
Boer	8874	132	4	2011-01-15	F	19.8	95
Boer	8874	132	4	2011-01-15	F	66.7	1574
Boer	8875	132	4	2011-01-15	F	2.4	1
Boer	8875	132	4	2011-01-15	F	19.1	95
Boer	8875	132	4	2011-01-15	F	72.1	1574
Boer	8876	132	4	2011-01-15	F	2.4	1
Boer	8876	132	4	2011-01-15	F	20.1	95
Boer	8876	132	4	2011-01-15	F	69.8	1574
Boer	8877	132	4	2011-01-16	F	2.6	1
Boer	8877	132	4	2011-01-16	F	20.3	94
Boer	8877	132	4	2011-01-16	F	74.3	1573
Boer	8878	132	4	2011-01-16	F	2.5	1
Boer	8878	132	4	2011-01-16	F	19.2	94
Boer	8878	132	4	2011-01-16	F	72.6	1573
Boer	8879	132	4	2011-01-16	F	2.2	1
Boer	8879	132	4	2011-01-16	F	18.3	94
Boer	8879	132	4	2011-01-16	F	59.6	1573
Boer	8880	132	4	2011-01-16	F	2.3	1
Boer	8880	132	4	2011-01-16	F	17.4	94
Boer	8880	132	4	2011-01-16	F	66.2	1573
Boer	8881	132	4	2011-01-16	F	2.4	1
Boer	8881	132	4	2011-01-16	F	16.7	94
Boer	8881	132	4	2011-01-16	F	67.9	1573
Boer	8882	132	4	2011-01-16	F	2.3	1
Boer	8882	132	4	2011-01-16	F	18.9	94
Boer	8882	132	4	2011-01-16	F	72.8	1573
Boer	8883	132	4	2011-01-16	F	2.2	1
Boer	8883	132	4	2011-01-16	F	15.6	94
Boer	8883	132	4	2011-01-16	F	69.9	1573
Boer	8884	132	4	2011-01-16	F	2.5	1
Boer	8884	132	4	2011-01-16	F	17.1	94
Boer	8884	132	4	2011-01-16	F	58.9	1573
Boer	8885	132	4	2011-01-16	F	2.4	1
Boer	8885	132	4	2011-01-16	F	16.9	94
Boer	8885	132	4	2011-01-16	F	65.3	1573
Boer	8886	132	4	2011-01-16	F	2.5	1
Boer	8886	132	4	2011-01-16	F	16.4	94
Boer	8886	132	4	2011-01-16	F	75.6	1573
Boer	8887	132	4	2011-01-16	F	2.3	1
Boer	8887	132	4	2011-01-16	F	16.1	94
Boer	8887	132	4	2011-01-16	F	69.7	1573
Boer	8888	132	4	2011-01-16	F	2.2	1
Boer	8888	132	4	2011-01-16	F	16.3	94
Boer	8888	132	4	2011-01-16	F	70.4	1573
Boer	8889	132	4	2011-01-16	F	2.3	1
Boer	8889	132	4	2011-01-16	F	16.9	94
Boer	8889	132	4	2011-01-16	F	73.5	1573
Boer	8890	132	4	2011-01-16	F	2.2	1
Boer	8890	132	4	2011-01-16	F	17.1	94
Boer	8890	132	4	2011-01-16	F	67.3	1573
Boer	8896	132	4	2011-01-17	F	2.3	1
Boer	8896	132	4	2011-01-17	F	17.8	93
Boer	8896	132	4	2011-01-17	F	72.5	1572
Boer	8897	132	4	2011-01-17	F	2.6	1
Boer	8897	132	4	2011-01-17	F	18.3	93
Boer	8897	132	4	2011-01-17	F	73.8	1572
Boer	8898	132	4	2011-01-17	F	3.2	1
Boer	8898	132	4	2011-01-17	F	16.4	93
Boer	8898	132	4	2011-01-17	F	66.7	1572
Boer	8899	132	4	2011-01-17	F	3.1	1
Boer	8899	132	4	2011-01-17	F	16.9	93
Boer	8899	132	4	2011-01-17	F	74.6	1572
Boer	8900	132	4	2011-01-17	F	3.4	1
Boer	8900	132	4	2011-01-17	F	16.9	93
Boer	8900	132	4	2011-01-17	F	72.3	1572
Boer	8901	132	4	2011-01-17	F	2.9	1
Boer	8901	132	4	2011-01-17	F	17.1	93
Boer	8901	132	4	2011-01-17	F	73.4	1572
Boer	8902	132	4	2011-01-17	F	3.1	1
Boer	8902	132	4	2011-01-17	F	17.2	93
Boer	8902	132	4	2011-01-17	F	72.6	1572
Boer	8903	132	4	2011-01-17	F	2.9	1
Boer	8903	132	4	2011-01-17	F	16.3	93
Boer	8903	132	4	2011-01-17	F	71.5	1572
Boer	8904	132	4	2011-01-17	F	3	1
Boer	8904	132	4	2011-01-17	F	15.4	93
Boer	8904	132	4	2011-01-17	F	72.8	1572
Boer	8905	132	4	2011-01-17	F	3.1	1
Boer	8905	132	4	2011-01-17	F	17	93
Boer	8905	132	4	2011-01-17	F	71.5	1572
Boer	8938	132	4	2011-01-22	F	2.4	1
Boer	8938	132	4	2011-01-22	F	14.9	88
Boer	8938	132	4	2011-01-22	F	70.8	1567
Boer	8939	132	4	2011-01-22	F	2.7	1
Boer	8939	132	4	2011-01-22	F	16.8	88
Boer	8939	132	4	2011-01-22	F	73.3	1567
Boer	8940	132	4	2011-01-22	F	2.3	1
Boer	8940	132	4	2011-01-22	F	16.3	88
Boer	8940	132	4	2011-01-22	F	65.6	1567
Boer	8941	132	4	2011-01-22	F	3	1
Boer	8941	132	4	2011-01-22	F	16.5	88
Boer	8941	132	4	2011-01-22	F	80.2	1567
Boer	8942	132	4	2011-01-22	F	2.8	1
Boer	8942	132	4	2011-01-22	F	16.7	88
Boer	8942	132	4	2011-01-22	F	78.3	1567
Boer	8943	132	4	2011-01-22	F	2.4	1
Boer	8943	132	4	2011-01-22	F	17.3	88
Boer	8943	132	4	2011-01-22	F	71.3	1567
Boer	8944	132	4	2011-01-22	F	2.7	1
Boer	8944	132	4	2011-01-22	F	16.5	88
Boer	8944	132	4	2011-01-22	F	68.8	1567
Boer	8945	132	4	2011-01-22	F	1.5	1
Boer	8945	132	4	2011-01-22	F	16.3	88
Boer	8945	132	4	2011-01-22	F	59.3	1567
Boer	8946	132	4	2011-01-22	F	2.4	1
Boer	8946	132	4	2011-01-22	F	16.2	88
Boer	8946	132	4	2011-01-22	F	65.6	1567
Boer	8947	132	4	2011-01-22	F	2.3	1
Boer	8947	132	4	2011-01-22	F	17.1	88
Boer	8947	132	4	2011-01-22	F	74.3	1567
Boer	8963	132	4	2011-01-23	F	2.2	1
Boer	8963	132	4	2011-01-23	F	15.3	87
Boer	8963	132	4	2011-01-23	F	72.6	1566
Boer	8964	132	4	2011-01-23	F	3.2	1
Boer	8964	132	4	2011-01-23	F	16.7	87
Boer	8964	132	4	2011-01-23	F	65.9	1566
Boer	8965	132	4	2011-01-23	F	3.7	1
Boer	8965	132	4	2011-01-23	F	18.4	87
Boer	8965	132	4	2011-01-23	F	66.8	1566
Boer	8966	132	4	2011-01-23	F	3.1	1
Boer	8966	132	4	2011-01-23	F	17.3	87
Boer	8966	132	4	2011-01-23	F	68.4	1566
Boer	8967	132	4	2011-01-23	F	2.9	1
Boer	8967	132	4	2011-01-23	F	15.6	87
Boer	8967	132	4	2011-01-23	F	74.6	1566
Boer	8968	132	4	2011-01-23	F	3.2	1
Boer	8968	132	4	2011-01-23	F	17.3	87
Boer	8968	132	4	2011-01-23	F	73.8	1566
Boer	8969	132	4	2011-01-23	F	3.1	1
Boer	8969	132	4	2011-01-23	F	18.1	87
Boer	8969	132	4	2011-01-23	F	60.6	1566
Boer	8970	132	4	2011-01-23	F	3.2	1
Boer	8970	132	4	2011-01-23	F	17.1	87
Boer	8970	132	4	2011-01-23	F	64.3	1566
Boer	9023	131	2	2011-02-03	F	3.2	1
Boer	9023	131	2	2011-02-03	F	25.1	132
Boer	9023	131	2	2011-02-03	F	41.5	193
Boer	9023	131	2	2011-02-03	F	58	377
Boer	9024	131	2	2011-02-03	F	3.1	1
Boer	9024	131	2	2011-02-03	F	26.3	132
Boer	9024	131	2	2011-02-03	F	42	193
Boer	9024	131	2	2011-02-03	F	57	377
Boer	9060	131	2	2011-02-09	F	4.3	1
Boer	9060	131	2	2011-02-09	F	27.1	126
Boer	9060	131	2	2011-02-09	F	46	187
Boer	9060	131	2	2011-02-09	F	46	371
Boer	9063	131	2	2011-02-10	F	3.8	1
Boer	9063	131	2	2011-02-10	F	28.6	125
Boer	9063	131	2	2011-02-10	F	47	186
Boer	9063	131	2	2011-02-10	F	56	370
Boer	9073	131	2	2011-02-11	F	3.7	1
Boer	9073	131	2	2011-02-11	F	26.4	124
Boer	9073	131	2	2011-02-11	F	44.5	185
Boer	9073	131	2	2011-02-11	F	50	369
Boer	9075	131	2	2011-02-11	F	4.1	1
Boer	9075	131	2	2011-02-11	F	26.9	124
Boer	9075	131	2	2011-02-11	F	42	185
Boer	9075	131	2	2011-02-11	F	55	369
Boer	9076	131	2	2011-02-11	F	4.3	1
Boer	9076	131	2	2011-02-11	F	29.5	124
Boer	9076	131	2	2011-02-11	F	45	185
Boer	9117	131	2	2011-02-17	F	3.5	1
Boer	9117	131	2	2011-02-17	F	24.5	123
Boer	9117	131	2	2011-02-17	F	41	184
Boer	9117	131	2	2011-02-17	F	52	368
Boer	9118	131	2	2011-02-17	F	3.8	1
Boer	9118	131	2	2011-02-17	F	26.3	123
Boer	9118	131	2	2011-02-17	F	43	184
Boer	9118	131	2	2011-02-17	F	54	368
Boer	9160	131	2	2011-02-27	F	4	1
Boer	9160	131	2	2011-02-27	F	27.9	113
Boer	9160	131	2	2011-02-27	F	40	174
Boer	9160	131	2	2011-02-27	F	58	358
Boer	9215	170	1	2011-03-10	F	3.2	1
Boer	9215	170	1	2011-03-10	F	10	52
Boer	9215	170	1	2011-03-10	F	45	175
Boer	9215	170	1	2011-03-10	F	65	357
Boer	9255	170	1	2011-03-16	F	3	1
Boer	9255	170	1	2011-03-16	F	8.8	46
Boer	9255	170	1	2011-03-16	F	45	169
Boer	9255	170	1	2011-03-16	F	60	351
Boer	9256	170	1	2011-03-16	F	3.5	1
Boer	9256	170	1	2011-03-16	F	8	46
Boer	9256	170	1	2011-03-16	F	46	169
Boer	9256	170	1	2011-03-16	F	62	351
Boer	9491	131	2	2011-05-25	F	4	1
Boer	9491	131	2	2011-05-25	F	28.5	138
Boer	9491	131	2	2011-05-25	F	35	199
Boer	9491	131	2	2011-05-25	F	43	382
Boer	9526	131	2	2011-06-09	F	3.2	1
Boer	9526	131	2	2011-06-09	F	25.2	123
Boer	9526	131	2	2011-06-09	F	38	184
Boer	9526	131	2	2011-06-09	F	53	367
Boer	9535	131	2	2011-06-14	F	3.8	1
Boer	9535	131	2	2011-06-14	F	25	118
Boer	9535	131	2	2011-06-14	F	40	179
Boer	9535	131	2	2011-06-14	F	52	362
Boer	9627	131	2	2011-09-26	F	3.5	1
Boer	9627	131	2	2011-09-26	F	18	118
Boer	9627	131	2	2011-09-26	F	43	181
Boer	9627	131	2	2011-09-26	F	49.5	370
Boer	9641	132	4	2011-10-10	F	3.5	1
Boer	9641	132	4	2011-10-10	F	17.5	97
Boer	9641	132	4	2011-10-10	F	73.1	1306
Boer	9642	132	4	2011-10-10	F	3.4	1
Boer	9642	132	4	2011-10-10	F	16.9	97
Boer	9642	132	4	2011-10-10	F	74.3	1306
Boer	9648	132	4	2011-10-15	F	3.2	1
Boer	9648	132	4	2011-10-15	F	17.3	92
Boer	9648	132	4	2011-10-15	F	72.6	1301
Boer	9649	132	4	2011-10-15	F	3.4	1
Boer	9649	132	4	2011-10-15	F	17.1	92
Boer	9649	132	4	2011-10-15	F	65.9	1301
Boer	9662	132	4	2011-10-25	F	3.5	1
Boer	9662	132	4	2011-10-25	F	16.9	82
Boer	9662	132	4	2011-10-25	F	66.8	1291
Boer	9663	132	4	2011-10-25	F	3.1	1
Boer	9663	132	4	2011-10-25	F	16.7	82
Boer	9663	132	4	2011-10-25	F	68.4	1291
Boer	9917	131	2	2011-12-17	F	3	1
Boer	9917	131	2	2011-12-17	F	28.5	120
Boer	9917	131	2	2011-12-17	F	42	176
Boer	9917	131	2	2011-12-17	F	56	390
Boer	9918	131	2	2011-12-17	F	3.5	1
Boer	9918	131	2	2011-12-17	F	27	120
Boer	9918	131	2	2011-12-17	F	45	176
Boer	9918	131	2	2011-12-17	F	57	390
Boer	9919	131	2	2011-12-17	F	3.5	1
Boer	9919	131	2	2011-12-17	F	27	120
Boer	9919	131	2	2011-12-17	F	44	176
Boer	9919	131	2	2011-12-17	F	54	390
Boer	9939	131	2	2011-12-21	F	3	1
Boer	9939	131	2	2011-12-21	F	27.5	116
Boer	9939	131	2	2011-12-21	F	46	172
Boer	9941	131	2	2011-12-21	F	4	1
Boer	9941	131	2	2011-12-21	F	28	116
Boer	9941	131	2	2011-12-21	F	43	172
Boer	9941	131	2	2011-12-21	F	54	386
Boer	9956	131	2	2011-12-25	F	4	1
Boer	9956	131	2	2011-12-25	F	25	112
Boer	9956	131	2	2011-12-25	F	43	168
Boer	9974	131	2	2011-12-28	F	4	1
Boer	9974	131	2	2011-12-28	F	25	109
Boer	9974	131	2	2011-12-28	F	43	165
Boer	9974	131	2	2011-12-28	F	54	379
Boer	9977	131	2	2011-12-30	F	3.5	1
Boer	9977	131	2	2011-12-30	F	28.5	107
Boer	9977	131	2	2011-12-30	F	45	163
Boer	9977	131	2	2011-12-30	F	56	377
Boer	10049	131	2	2012-01-22	F	3.2	1
Boer	10049	131	2	2012-01-22	F	28.5	109
Boer	10049	131	2	2012-01-22	F	41.5	201
Boer	10049	131	2	2012-01-22	F	55	385
Boer	10077	131	2	2012-02-13	F	4.5	1
Boer	10077	131	2	2012-02-13	F	31	87
Boer	10077	131	2	2012-02-13	F	46.5	179
Boer	10077	131	2	2012-02-13	F	57	363
Boer	10209	170	1	2012-02-29	F	3.2	1
Boer	10209	170	1	2012-02-29	F	8	66
Boer	10209	170	1	2012-02-29	F	40	189
Boer	10209	170	1	2012-02-29	F	65	366
Boer	10318	170	1	2012-03-15	F	3.2	1
Boer	10318	170	1	2012-03-15	F	9	51
Boer	10318	170	1	2012-03-15	F	48	174
Boer	10318	170	1	2012-03-15	F	66	351
Boer	10319	170	1	2012-03-15	F	3.2	1
Boer	10319	170	1	2012-03-15	F	9	51
Boer	10319	170	1	2012-03-15	F	48	174
Boer	10319	170	1	2012-03-15	F	65	351
Boer	10333	170	1	2012-03-17	F	3.2	1
Boer	10333	170	1	2012-03-17	F	9	49
Boer	10333	170	1	2012-03-17	F	45	172
Boer	10333	170	1	2012-03-17	F	61	349
Boer	10642	131	2	2012-09-13	F	4.5	1
Boer	10642	131	2	2012-09-13	F	28.5	98
Boer	10642	131	2	2012-09-13	F	44.5	188
Boer	10642	131	2	2012-09-13	F	56	372
Boer	10644	131	2	2012-09-13	F	4.5	1
Boer	10644	131	2	2012-09-13	F	28	98
Boer	10644	131	2	2012-09-13	F	46	188
Boer	10644	131	2	2012-09-13	F	55	372
Boer	10646	131	2	2012-09-14	F	4.5	1
Boer	10646	131	2	2012-09-14	F	29	36
Boer	10646	131	2	2012-09-14	F	42	187
Boer	10646	131	2	2012-09-14	F	54	371
Boer	10647	131	2	2012-09-14	F	4.5	1
Boer	10647	131	2	2012-09-14	F	29	97
Boer	10647	131	2	2012-09-14	F	47	187
Boer	10647	131	2	2012-09-14	F	51	371
Boer	10650	131	2	2012-09-18	F	5	1
Boer	10650	131	2	2012-09-18	F	29	93
Boer	10650	131	2	2012-09-18	F	42	183
Boer	10651	131	2	2012-09-18	F	4.5	1
Boer	10651	131	2	2012-09-18	F	30	93
Boer	10651	131	2	2012-09-18	F	41.5	183
Boer	10651	131	2	2012-09-18	F	49.5	367
Boer	10653	131	2	2012-09-20	F	5	1
Boer	10653	131	2	2012-09-20	F	28.5	30
Boer	10653	131	2	2012-09-20	F	41	181
Boer	10653	131	2	2012-09-20	F	52	365
Boer	10936	131	2	2012-12-09	F	5	1
Boer	10936	131	2	2012-12-09	F	30	106
Boer	10936	131	2	2012-12-09	F	43	198
Boer	10936	131	2	2012-12-09	F	56	381
Boer	10938	131	2	2012-12-10	F	4.5	1
Boer	10938	131	2	2012-12-10	F	31	105
Boer	10938	131	2	2012-12-10	F	43	197
Boer	10938	131	2	2012-12-10	F	57.5	380
Boer	10943	131	2	2012-12-11	F	5	1
Boer	10943	131	2	2012-12-11	F	30	104
Boer	10943	131	2	2012-12-11	F	40	196
Boer	10943	131	2	2012-12-11	F	55	379
Boer	10954	131	2	2012-12-13	F	4.5	1
Boer	10954	131	2	2012-12-13	F	29	102
Boer	10954	131	2	2012-12-13	F	42	194
Boer	10954	131	2	2012-12-13	F	56	377
Boer	10956	131	2	2012-12-13	F	4.5	1
Boer	10956	131	2	2012-12-13	F	28	102
Boer	10956	131	2	2012-12-13	F	41.5	194
Boer	10958	131	2	2012-12-13	F	4.5	1
Boer	10958	131	2	2012-12-13	F	26.5	102
Boer	10958	131	2	2012-12-13	F	39.5	194
Boer	10958	131	2	2012-12-13	F	54	377
Boer	10959	131	2	2012-12-13	F	5	1
Boer	10959	131	2	2012-12-13	F	28.5	102
Boer	10959	131	2	2012-12-13	F	41	194
Boer	10959	131	2	2012-12-13	F	53	377
Boer	10960	131	2	2012-12-13	F	4.5	1
Boer	10960	131	2	2012-12-13	F	27.5	102
Boer	10960	131	2	2012-12-13	F	40	194
Boer	10960	131	2	2012-12-13	F	55	377
Boer	10964	131	2	2012-12-15	F	4.5	1
Boer	10964	131	2	2012-12-15	F	31.5	100
Boer	10964	131	2	2012-12-15	F	43	192
Boer	10964	131	2	2012-12-15	F	57	375
Boer	11115	115	7	2013-01-15	F	3.1	1
Boer	11115	115	7	2013-01-15	F	15.2	59
Boer	11115	115	7	2013-01-15	F	19.1	151
Boer	11139	115	7	2013-01-25	F	2.9	1
Boer	11139	115	7	2013-01-25	F	13.2	59
Boer	11139	115	7	2013-01-25	F	19.21	151
Boer	11219	170	1	2013-02-16	F	3.5	1
Boer	11219	170	1	2013-02-16	F	8	76
Boer	11219	170	1	2013-02-16	F	40	199
Boer	11219	170	1	2013-02-16	F	67	380
Boer	11220	170	1	2013-02-16	F	3.5	1
Boer	11220	170	1	2013-02-16	F	9	76
Boer	11220	170	1	2013-02-16	F	40	199
Boer	11220	170	1	2013-02-16	F	60	380
Boer	11263	159	6	2013-02-26	F	3.5	1
Boer	11263	159	6	2013-02-26	F	8.2	28
Boer	11263	159	6	2013-02-26	F	22.3	140
Boer	11263	159	6	2013-02-26	F	35.3	293
Boer	11339	170	1	2013-03-11	F	4	1
Boer	11339	170	1	2013-03-11	F	8	53
Boer	11339	170	1	2013-03-11	F	37	176
Boer	11339	170	1	2013-03-11	F	56	357
Boer	11381	170	1	2013-03-17	F	3	1
Boer	11381	170	1	2013-03-17	F	8	47
Boer	11381	170	1	2013-03-17	F	40	170
Boer	11381	170	1	2013-03-17	F	61	351
Boer	11382	170	1	2013-03-17	F	3	1
Boer	11382	170	1	2013-03-17	F	9	47
Boer	11382	170	1	2013-03-17	F	40	170
Boer	11382	170	1	2013-03-17	F	59	351
Boer	11384	159	6	2013-03-18	F	2.9	1
Boer	11384	159	6	2013-03-18	F	7.2	33
Boer	11384	159	6	2013-03-18	F	20.8	120
Boer	11384	159	6	2013-03-18	F	31	273
Boer	11412	131	2	2013-03-24	F	5	1
Boer	11412	131	2	2013-03-24	F	27.5	110
Boer	11412	131	2	2013-03-24	F	44	202
Boer	11412	131	2	2013-03-24	F	57	384
Boer	11414	131	2	2013-03-24	F	5	1
Boer	11414	131	2	2013-03-24	F	26.5	110
Boer	11414	131	2	2013-03-24	F	42	202
Boer	11414	131	2	2013-03-24	F	58	384
Boer	11446	131	2	2013-03-29	F	5	1
Boer	11446	131	2	2013-03-29	F	27	105
Boer	11446	131	2	2013-03-29	F	44	197
Boer	11446	131	2	2013-03-29	F	57	379
Boer	11460	159	6	2013-04-03	F	2.6	1
Boer	11460	159	6	2013-04-03	F	7.6	32
Boer	11460	159	6	2013-04-03	F	21	134
Boer	11460	159	6	2013-04-03	F	33.6	257
Boer	11461	131	2	2013-04-03	F	5	1
Boer	11461	131	2	2013-04-03	F	26	100
Boer	11461	131	2	2013-04-03	F	43	192
Boer	11461	131	2	2013-04-03	F	54	374
Boer	11462	131	2	2013-04-03	F	5	1
Boer	11462	131	2	2013-04-03	F	26	100
Boer	11462	131	2	2013-04-03	F	40	192
Boer	11462	131	2	2013-04-03	F	53	374
Boer	11478	131	2	2013-04-08	F	5	1
Boer	11478	131	2	2013-04-08	F	26.5	95
Boer	11478	131	2	2013-04-08	F	42	187
Boer	11478	131	2	2013-04-08	F	59	369
Boer	11543	159	6	2013-04-19	F	4	1
Boer	11543	159	6	2013-04-19	F	7.5	31
Boer	11543	159	6	2013-04-19	F	21.5	118
Boer	11543	159	6	2013-04-19	F	32.8	241
Boer	11549	159	6	2013-04-21	F	4.2	1
Boer	11549	159	6	2013-04-21	F	7.1	29
Boer	11549	159	6	2013-04-21	F	22	116
Boer	11549	159	6	2013-04-21	F	34.2	239
Boer	11561	159	6	2013-04-27	F	3.3	1
Boer	11561	159	6	2013-04-27	F	7.9	31
Boer	11561	159	6	2013-04-27	F	20	110
Boer	11561	159	6	2013-04-27	F	32.9	233
Boer	11562	159	6	2013-04-29	F	3.9	1
Boer	11562	159	6	2013-04-29	F	8	31
Boer	11562	159	6	2013-04-29	F	22.9	61
Boer	11562	159	6	2013-04-29	F	39	225
Boer	11562	159	6	2013-04-29	F	39	225
Boer	11565	159	6	2013-05-04	F	3.25	1
Boer	11565	159	6	2013-05-04	F	7	31
Boer	11565	159	6	2013-05-04	F	20	135
Boer	11565	159	6	2013-05-04	F	34.7	226
Boer	11586	162	7	2013-05-15	F	4	1
Boer	11586	162	7	2013-05-15	F	23	64
Boer	11586	162	7	2013-05-15	F	29.5	172
Boer	11586	162	7	2013-05-15	F	42	375
Boer	11587	162	7	2013-05-15	F	4.8	1
Boer	11587	162	7	2013-05-15	F	24	64
Boer	11587	162	7	2013-05-15	F	30.2	172
Boer	11587	162	7	2013-05-15	F	45	375
Boer	11638	159	6	2013-06-08	F	3.9	1
Boer	11638	159	6	2013-06-08	F	8	61
Boer	11638	159	6	2013-06-08	F	22	124
Boer	11638	159	6	2013-06-08	F	32	185
Boer	11638	159	6	2013-06-08	F	32	185
Boer	11653	131	2	2013-06-11	F	5	1
Boer	11653	131	2	2013-06-11	F	31	121
Boer	11653	131	2	2013-06-11	F	43	213
Boer	11653	131	2	2013-06-11	F	57	394
Boer	11691	130	4	2013-07-09	F	4	1
Boer	11691	130	4	2013-07-09	F	36	92
Boer	11691	130	4	2013-07-09	F	58	215
Boer	11713	130	4	2013-08-18	F	4	1
Boer	11713	130	4	2013-08-18	F	35	122
Boer	11713	130	4	2013-08-18	F	56	304
Boer	11750	205	6	2013-09-11	F	4.31	1
Boer	11750	205	6	2013-09-11	F	8.3	34
Boer	11750	205	6	2013-09-11	F	22	95
Boer	11750	205	6	2013-09-11	F	36.6	368
Boer	11750	205	6	2013-09-11	F	36.6	733
Boer	11754	205	6	2013-09-17	F	3.28	1
Boer	11754	205	6	2013-09-17	F	7.2	28
Boer	11754	205	6	2013-09-17	F	22.3	89
Boer	11754	205	6	2013-09-17	F	35.4	239
Boer	11754	205	6	2013-09-17	F	35.4	239
Boer	11761	130	4	2013-10-01	F	3.5	1
Boer	11761	130	4	2013-10-01	F	37	92
Boer	11761	130	4	2013-10-01	F	58	243
Boer	11781	130	4	2013-10-14	F	3	1
Boer	11781	130	4	2013-10-14	F	35	92
Boer	11781	130	4	2013-10-14	F	56	243
Boer	11792	130	4	2013-10-16	F	3.2	1
Boer	11792	130	4	2013-10-16	F	30	92
Boer	11792	130	4	2013-10-16	F	50	273
Boer	11795	158	8	2013-10-17	F	3.9	1
Boer	11795	158	8	2013-10-17	F	20.6	103
Boer	11795	158	8	2013-10-17	F	27	195
Boer	11795	158	8	2013-10-17	F	46.2	369
Boer	11797	158	8	2013-10-18	F	4.2	1
Boer	11797	158	8	2013-10-18	F	19.2	102
Boer	11797	158	8	2013-10-18	F	29.1	194
Boer	11797	158	8	2013-10-18	F	49	368
Boer	11798	158	8	2013-10-18	F	4	1
Boer	11798	158	8	2013-10-18	F	20.1	102
Boer	11798	158	8	2013-10-18	F	29.9	194
Boer	11798	158	8	2013-10-18	F	53.6	368
Boer	11809	158	8	2013-10-19	F	3.8	1
Boer	11809	158	8	2013-10-19	F	18.4	101
Boer	11809	158	8	2013-10-19	F	26.6	193
Boer	11809	158	8	2013-10-19	F	44.2	367
Boer	11811	131	2	2013-10-19	F	5	1
Boer	11811	131	2	2013-10-19	F	26	98
Boer	11811	131	2	2013-10-19	F	40	188
Boer	11811	131	2	2013-10-19	F	55	371
Boer	11857	158	8	2013-10-22	F	4.1	1
Boer	11857	158	8	2013-10-22	F	18.8	98
Boer	11857	158	8	2013-10-22	F	28.2	190
Boer	11857	158	8	2013-10-22	F	50.6	364
Boer	11901	158	8	2013-10-28	F	4.2	1
Boer	11901	158	8	2013-10-28	F	20.1	92
Boer	11901	158	8	2013-10-28	F	31	184
Boer	11901	158	8	2013-10-28	F	51.8	358
Boer	11902	158	8	2013-10-28	F	4.2	1
Boer	11902	158	8	2013-10-28	F	18.2	92
Boer	11902	158	8	2013-10-28	F	24.2	184
Boer	11902	158	8	2013-10-28	F	37.2	358
Boer	11903	158	8	2013-10-28	F	3.7	1
Boer	11903	158	8	2013-10-28	F	21.4	92
Boer	11903	158	8	2013-10-28	F	32.5	184
Boer	11903	158	8	2013-10-28	F	55.2	359
Boer	11923	131	2	2013-10-30	F	5	1
Boer	11923	131	2	2013-10-30	F	26	87
Boer	11923	131	2	2013-10-30	F	42	177
Boer	11923	131	2	2013-10-30	F	57	360
Boer	11925	131	2	2013-10-30	F	5	1
Boer	11925	131	2	2013-10-30	F	25.5	87
Boer	11925	131	2	2013-10-30	F	40	177
Boer	11925	131	2	2013-10-30	F	56	360
Boer	11941	208	4	2013-11-03	F	2.9	1
Boer	11941	208	4	2013-11-03	F	9.8	30
Boer	11941	208	4	2013-11-03	F	20.1	92
Boer	12021	101	4	2013-12-04	F	4	1
Boer	12021	101	4	2013-12-04	F	11	31
Boer	12021	101	4	2013-12-04	F	27	90
Boer	12027	101	4	2013-12-05	F	5	1
Boer	12027	101	4	2013-12-05	F	6	31
Boer	12027	101	4	2013-12-05	F	15	90
Boer	12029	101	4	2013-12-05	F	2.5	1
Boer	12029	101	4	2013-12-05	F	6	31
Boer	12029	101	4	2013-12-05	F	18	90
Boer	12033	101	4	2013-12-06	F	3	1
Boer	12033	101	4	2013-12-06	F	6.5	31
Boer	12033	101	4	2013-12-06	F	22	90
Boer	12042	101	4	2013-12-14	F	3	1
Boer	12042	101	4	2013-12-14	F	5	31
Boer	12042	101	4	2013-12-14	F	15	90
Boer	12043	101	4	2013-12-14	F	4	1
Boer	12043	101	4	2013-12-14	F	6	31
Boer	12043	101	4	2013-12-14	F	17	90
Boer	12047	130	4	2013-12-16	F	3.2	1
Boer	12047	130	4	2013-12-16	F	38	90
Boer	12047	130	4	2013-12-16	F	57.2	182
Boer	12048	130	4	2013-12-16	F	4	1
Boer	12048	130	4	2013-12-16	F	40	90
Boer	12048	130	4	2013-12-16	F	59	182
Boer	12050	130	4	2013-12-16	F	3	1
Boer	12050	130	4	2013-12-16	F	37	90
Boer	12050	130	4	2013-12-16	F	58	182
Boer	12052	130	4	2013-12-16	F	3	1
Boer	12052	130	4	2013-12-16	F	35	90
Boer	12052	130	4	2013-12-16	F	57	182
Boer	12053	130	4	2013-12-16	F	3.5	1
Boer	12053	130	4	2013-12-16	F	39	90
Boer	12053	130	4	2013-12-16	F	58	182
Boer	12055	130	4	2013-12-16	F	2.8	1
Boer	12055	130	4	2013-12-16	F	36	90
Boer	12055	130	4	2013-12-16	F	58	182
Boer	12065	208	4	2013-12-17	F	2.3	1
Boer	12065	208	4	2013-12-17	F	9.4	31
Boer	12065	208	4	2013-12-17	F	20.1	90
Boer	12066	208	4	2013-12-17	F	2.7	1
Boer	12066	208	4	2013-12-17	F	10.2	31
Boer	12066	208	4	2013-12-17	F	22.8	62
Boer	12143	132	4	2014-01-02	F	2.9	1
Boer	12143	132	4	2014-01-02	F	21.2	98
Boer	12143	132	4	2014-01-02	F	40.5	182
Boer	12143	132	4	2014-01-02	F	51.2	491
Boer	12143	132	4	2014-01-02	F	51.2	491
Boer	12144	132	4	2014-01-02	F	3.2	1
Boer	12144	132	4	2014-01-02	F	23.5	98
Boer	12144	132	4	2014-01-02	F	45.7	182
Boer	12144	132	4	2014-01-02	F	55.3	491
Boer	12144	132	4	2014-01-02	F	55.3	491
Boer	12145	132	4	2014-01-02	F	3.1	1
Boer	12145	132	4	2014-01-02	F	24.1	98
Boer	12145	132	4	2014-01-02	F	45.4	182
Boer	12145	132	4	2014-01-02	F	56.2	491
Boer	12145	132	4	2014-01-02	F	56.2	491
Boer	12146	132	4	2014-01-02	F	3.5	1
Boer	12146	132	4	2014-01-02	F	23.9	98
Boer	12146	132	4	2014-01-02	F	44.8	182
Boer	12146	132	4	2014-01-02	F	55.4	491
Boer	12146	132	4	2014-01-02	F	55.4	491
Boer	12150	132	4	2014-01-03	F	3.2	1
Boer	12150	132	4	2014-01-03	F	23.1	97
Boer	12150	132	4	2014-01-03	F	44.1	181
Boer	12150	132	4	2014-01-03	F	55.4	490
Boer	12150	132	4	2014-01-03	F	55.4	490
Boer	12151	132	4	2014-01-03	F	3.4	1
Boer	12151	132	4	2014-01-03	F	23.8	97
Boer	12151	132	4	2014-01-03	F	45.2	181
Boer	12151	132	4	2014-01-03	F	54.9	490
Boer	12151	132	4	2014-01-03	F	54.9	490
Boer	12152	132	4	2014-01-03	F	3.2	1
Boer	12152	132	4	2014-01-03	F	22.9	97
Boer	12152	132	4	2014-01-03	F	41.8	181
Boer	12152	132	4	2014-01-03	F	53.6	490
Boer	12152	132	4	2014-01-03	F	53.6	490
Boer	12153	132	4	2014-01-03	F	3.4	1
Boer	12153	132	4	2014-01-03	F	25.2	97
Boer	12153	132	4	2014-01-03	F	45.3	181
Boer	12153	132	4	2014-01-03	F	52.7	490
Boer	12153	132	4	2014-01-03	F	52.7	490
Boer	12154	132	4	2014-01-03	F	3.5	1
Boer	12154	132	4	2014-01-03	F	23.1	97
Boer	12154	132	4	2014-01-03	F	41.1	181
Boer	12154	132	4	2014-01-03	F	50.1	490
Boer	12154	132	4	2014-01-03	F	50.1	490
Boer	12155	132	4	2014-01-03	F	3.1	1
Boer	12155	132	4	2014-01-03	F	21.1	97
Boer	12155	132	4	2014-01-03	F	42.7	181
Boer	12155	132	4	2014-01-03	F	51.1	490
Boer	12155	132	4	2014-01-03	F	51.1	490
Boer	12156	132	4	2014-01-03	F	3.1	1
Boer	12156	132	4	2014-01-03	F	22.7	97
Boer	12156	132	4	2014-01-03	F	44.5	181
Boer	12156	132	4	2014-01-03	F	54.4	490
Boer	12156	132	4	2014-01-03	F	54.4	490
Boer	12157	132	4	2014-01-03	F	2.6	1
Boer	12157	132	4	2014-01-03	F	22.6	97
Boer	12157	132	4	2014-01-03	F	42.3	181
Boer	12157	132	4	2014-01-03	F	53.3	490
Boer	12157	132	4	2014-01-03	F	53.3	490
Boer	12158	132	4	2014-01-03	F	2.2	1
Boer	12158	132	4	2014-01-03	F	22.1	97
Boer	12158	132	4	2014-01-03	F	41.3	181
Boer	12158	132	4	2014-01-03	F	54.4	490
Boer	12158	132	4	2014-01-03	F	54.4	490
Boer	12159	132	4	2014-01-03	F	2.4	1
Boer	12159	132	4	2014-01-03	F	22.8	97
Boer	12159	132	4	2014-01-03	F	42.5	181
Boer	12159	132	4	2014-01-03	F	53.1	490
Boer	12159	132	4	2014-01-03	F	53.1	490
Boer	12160	132	4	2014-01-03	F	2.6	1
Boer	12160	132	4	2014-01-03	F	21.6	97
Boer	12160	132	4	2014-01-03	F	43.9	181
Boer	12160	132	4	2014-01-03	F	54.5	490
Boer	12160	132	4	2014-01-03	F	54.5	490
Boer	12161	132	4	2014-01-03	F	2.4	1
Boer	12161	132	4	2014-01-03	F	23.8	97
Boer	12161	132	4	2014-01-03	F	44.6	181
Boer	12161	132	4	2014-01-03	F	54.1	490
Boer	12161	132	4	2014-01-03	F	54.1	490
Boer	12162	132	4	2014-01-03	F	2.4	1
Boer	12162	132	4	2014-01-03	F	22.5	97
Boer	12162	132	4	2014-01-03	F	42.4	181
Boer	12162	132	4	2014-01-03	F	52.3	490
Boer	12162	132	4	2014-01-03	F	52.3	490
Boer	12164	190	7	2014-01-03	F	3.5	1
Boer	12164	190	7	2014-01-03	F	12.5	81
Boer	12164	190	7	2014-01-03	F	30	163
Boer	12165	190	7	2014-01-03	F	4	1
Boer	12165	190	7	2014-01-03	F	14.5	81
Boer	12165	190	7	2014-01-03	F	35	163
Boer	12174	190	7	2014-01-04	F	4	1
Boer	12174	190	7	2014-01-04	F	14.5	80
Boer	12174	190	7	2014-01-04	F	36	162
Boer	12175	190	7	2014-01-04	F	4.3	1
Boer	12175	190	7	2014-01-04	F	15	80
Boer	12175	190	7	2014-01-04	F	37	162
Boer	12176	190	7	2014-01-04	F	4	1
Boer	12176	190	7	2014-01-04	F	13.5	80
Boer	12176	190	7	2014-01-04	F	33	162
Boer	12184	132	4	2014-01-05	F	2.6	1
Boer	12184	132	4	2014-01-05	F	21.8	95
Boer	12184	132	4	2014-01-05	F	44	179
Boer	12184	132	4	2014-01-05	F	54.1	488
Boer	12184	132	4	2014-01-05	F	54.1	488
Boer	12185	132	4	2014-01-05	F	2.4	1
Boer	12185	132	4	2014-01-05	F	21.1	95
Boer	12185	132	4	2014-01-05	F	40.9	179
Boer	12185	132	4	2014-01-05	F	51.2	488
Boer	12185	132	4	2014-01-05	F	51.2	488
Boer	12186	132	4	2014-01-05	F	2.4	1
Boer	12186	132	4	2014-01-05	F	22.9	95
Boer	12186	132	4	2014-01-05	F	44.1	179
Boer	12186	132	4	2014-01-05	F	54.8	488
Boer	12186	132	4	2014-01-05	F	54.8	488
Boer	12187	132	4	2014-01-05	F	2.4	1
Boer	12187	132	4	2014-01-05	F	22.3	95
Boer	12187	132	4	2014-01-05	F	41.8	179
Boer	12187	132	4	2014-01-05	F	53.1	488
Boer	12187	132	4	2014-01-05	F	53.1	488
Boer	12188	132	4	2014-01-05	F	2.5	1
Boer	12188	132	4	2014-01-05	F	21.4	95
Boer	12188	132	4	2014-01-05	F	40.5	179
Boer	12188	132	4	2014-01-05	F	52.4	488
Boer	12188	132	4	2014-01-05	F	52.4	488
Boer	12189	132	4	2014-01-05	F	2.3	1
Boer	12189	132	4	2014-01-05	F	20.9	95
Boer	12189	132	4	2014-01-05	F	41.1	179
Boer	12189	132	4	2014-01-05	F	51.3	488
Boer	12189	132	4	2014-01-05	F	51.3	488
Boer	12190	132	4	2014-01-05	F	2.5	1
Boer	12190	132	4	2014-01-05	F	20.1	95
Boer	12190	132	4	2014-01-05	F	41.1	179
Boer	12190	132	4	2014-01-05	F	51.6	488
Boer	12190	132	4	2014-01-05	F	51.6	488
Boer	12191	132	4	2014-01-05	F	2.2	1
Boer	12191	132	4	2014-01-05	F	23.3	95
Boer	12191	132	4	2014-01-05	F	44.3	179
Boer	12191	132	4	2014-01-05	F	54.8	488
Boer	12191	132	4	2014-01-05	F	51.7	488
Boer	12192	132	4	2014-01-05	F	2.3	1
Boer	12192	132	4	2014-01-05	F	20.7	95
Boer	12192	132	4	2014-01-05	F	39.6	179
Boer	12192	132	4	2014-01-05	F	51.7	488
Boer	12192	132	4	2014-01-05	F	51.7	488
Boer	12193	132	4	2014-01-05	F	2.3	1
Boer	12193	132	4	2014-01-05	F	23.2	95
Boer	12193	132	4	2014-01-05	F	44	179
Boer	12193	132	4	2014-01-05	F	54.8	488
Boer	12193	132	4	2014-01-05	F	54.8	488
Boer	12194	132	4	2014-01-05	F	2.2	1
Boer	12194	132	4	2014-01-05	F	22.5	95
Boer	12194	132	4	2014-01-05	F	43.5	179
Boer	12194	132	4	2014-01-05	F	53.4	488
Boer	12194	132	4	2014-01-05	F	53.4	488
Boer	12195	132	4	2014-01-05	F	2.5	1
Boer	12195	132	4	2014-01-05	F	22.6	95
Boer	12195	132	4	2014-01-05	F	42.4	179
Boer	12195	132	4	2014-01-05	F	52.2	488
Boer	12195	132	4	2014-01-05	F	52.2	488
Boer	12196	132	4	2014-01-05	F	2.4	1
Boer	12196	132	4	2014-01-05	F	21.7	95
Boer	12196	132	4	2014-01-05	F	40.5	179
Boer	12196	132	4	2014-01-05	F	53.1	488
Boer	12196	132	4	2014-01-05	F	53.1	488
Boer	12197	132	4	2014-01-05	F	2.5	1
Boer	12197	132	4	2014-01-05	F	23.2	95
Boer	12197	132	4	2014-01-05	F	43.2	179
Boer	12197	132	4	2014-01-05	F	54.9	488
Boer	12197	132	4	2014-01-05	F	54.9	488
Boer	12198	132	4	2014-01-05	F	2.3	1
Boer	12198	132	4	2014-01-05	F	22.7	95
Boer	12198	132	4	2014-01-05	F	42.2	179
Boer	12198	132	4	2014-01-05	F	53.2	488
Boer	12198	132	4	2014-01-05	F	53.2	488
Boer	12203	190	7	2014-01-05	F	4	1
Boer	12203	190	7	2014-01-05	F	14.5	79
Boer	12203	190	7	2014-01-05	F	32	161
Boer	12205	213	6	2014-01-06	F	4.2	1
Boer	12205	213	6	2014-01-06	F	8.5	33
Boer	12205	213	6	2014-01-06	F	22	92
Boer	12205	213	6	2014-01-06	F	35.8	158
Boer	12205	213	6	2014-01-06	F	35.8	158
Boer	12206	213	6	2014-01-06	F	4.4	1
Boer	12206	213	6	2014-01-06	F	8.2	33
Boer	12206	213	6	2014-01-06	F	22.5	92
Boer	12206	213	6	2014-01-06	F	31	158
Boer	12206	213	6	2014-01-06	F	31	158
Boer	12207	213	6	2014-01-06	F	4.5	1
Boer	12207	213	6	2014-01-06	F	8.6	33
Boer	12207	213	6	2014-01-06	F	21.6	92
Boer	12207	213	6	2014-01-06	F	35	158
Boer	12207	213	6	2014-01-06	F	35	158
Boer	12208	190	7	2014-01-06	F	4.3	1
Boer	12208	190	7	2014-01-06	F	13	78
Boer	12208	190	7	2014-01-06	F	30	160
Boer	12211	213	6	2014-01-07	F	4.3	1
Boer	12211	213	6	2014-01-07	F	8.4	32
Boer	12211	213	6	2014-01-07	F	23	91
Boer	12211	213	6	2014-01-07	F	36.7	157
Boer	12211	213	6	2014-01-07	F	36.7	157
Boer	12212	213	6	2014-01-07	F	4	1
Boer	12212	213	6	2014-01-07	F	8.8	32
Boer	12212	213	6	2014-01-07	F	23.5	91
Boer	12212	213	6	2014-01-07	F	37	157
Boer	12212	213	6	2014-01-07	F	37	157
Boer	12219	132	4	2014-01-08	F	2.2	1
Boer	12219	132	4	2014-01-08	F	21.9	92
Boer	12219	132	4	2014-01-08	F	43.1	176
Boer	12219	132	4	2014-01-08	F	53.8	485
Boer	12219	132	4	2014-01-08	F	53.8	485
Boer	12220	132	4	2014-01-08	F	2.3	1
Boer	12220	132	4	2014-01-08	F	20.7	92
Boer	12220	132	4	2014-01-08	F	43.3	176
Boer	12220	132	4	2014-01-08	F	52.3	485
Boer	12220	132	4	2014-01-08	F	52.3	485
Boer	12221	132	4	2014-01-08	F	2.2	1
Boer	12221	132	4	2014-01-08	F	24.1	92
Boer	12221	132	4	2014-01-08	F	43.9	176
Boer	12221	132	4	2014-01-08	F	53.7	485
Boer	12221	132	4	2014-01-08	F	53.7	485
Boer	12222	132	4	2014-01-08	F	2.3	1
Boer	12222	132	4	2014-01-08	F	22.9	92
Boer	12222	132	4	2014-01-08	F	43.4	176
Boer	12222	132	4	2014-01-08	F	54.9	485
Boer	12222	132	4	2014-01-08	F	54.9	485
Boer	12223	132	4	2014-01-08	F	2.6	1
Boer	12223	132	4	2014-01-08	F	22.1	92
Boer	12223	132	4	2014-01-08	F	42	176
Boer	12223	132	4	2014-01-08	F	53.1	485
Boer	12223	132	4	2014-01-08	F	53.1	485
Boer	12224	132	4	2014-01-08	F	3.2	1
Boer	12224	132	4	2014-01-08	F	23.1	92
Boer	12224	132	4	2014-01-08	F	42.9	176
Boer	12224	132	4	2014-01-08	F	51.3	365
Boer	12224	132	4	2014-01-08	F	51.3	485
Boer	12225	132	4	2014-01-08	F	3.1	1
Boer	12225	132	4	2014-01-08	F	23.1	92
Boer	12225	132	4	2014-01-08	F	44.5	176
Boer	12225	132	4	2014-01-08	F	53.4	365
Boer	12225	132	4	2014-01-08	F	53.4	485
Boer	12226	132	4	2014-01-08	F	3.4	1
Boer	12226	132	4	2014-01-08	F	23.5	92
Boer	12226	132	4	2014-01-08	F	43.7	176
Boer	12226	132	4	2014-01-08	F	52.1	485
Boer	12226	132	4	2014-01-08	F	52.1	485
Boer	12233	213	6	2014-01-09	F	3.8	1
Boer	12233	213	6	2014-01-09	F	7.8	30
Boer	12233	213	6	2014-01-09	F	21.8	89
Boer	12233	213	6	2014-01-09	F	35.8	155
Boer	12233	213	6	2014-01-09	F	35.8	155
Boer	12234	213	6	2014-01-09	F	3.6	1
Boer	12234	213	6	2014-01-09	F	7.8	30
Boer	12234	213	6	2014-01-09	F	22	89
Boer	12234	213	6	2014-01-09	F	36	155
Boer	12234	213	6	2014-01-09	F	36	155
Boer	12240	158	8	2014-01-10	F	3.1	1
Boer	12240	158	8	2014-01-10	F	17.3	110
Boer	12240	158	8	2014-01-10	F	25.2	183
Boer	12240	158	8	2014-01-10	F	42.6	403
Boer	12241	158	8	2014-01-10	F	3.4	1
Boer	12241	158	8	2014-01-10	F	16.8	110
Boer	12241	158	8	2014-01-10	F	28.2	183
Boer	12241	158	8	2014-01-10	F	48.6	403
Boer	12247	213	6	2014-01-11	F	3.5	1
Boer	12247	213	6	2014-01-11	F	7.6	33
Boer	12247	213	6	2014-01-11	F	19.8	92
Boer	12247	213	6	2014-01-11	F	33.9	153
Boer	12247	213	6	2014-01-11	F	33.9	153
Boer	12272	190	7	2014-01-16	F	3.5	1
Boer	12272	190	7	2014-01-16	F	13	68
Boer	12272	190	7	2014-01-16	F	30	150
Boer	12281	190	7	2014-01-19	F	3.5	1
Boer	12281	190	7	2014-01-19	F	12	65
Boer	12281	190	7	2014-01-19	F	29	147
Boer	12282	190	7	2014-01-19	F	3.7	1
Boer	12282	190	7	2014-01-19	F	13	65
Boer	12282	190	7	2014-01-19	F	32	147
Boer	12283	114	4	2014-01-19	F	2.6	1
Boer	12283	114	4	2014-01-19	F	18.5	49
Boer	12283	114	4	2014-01-19	F	23	116
Boer	12284	114	4	2014-01-19	F	2.3	1
Boer	12284	114	4	2014-01-19	F	16	49
Boer	12284	114	4	2014-01-19	F	21	116
Boer	12286	190	7	2014-01-20	F	3.5	1
Boer	12286	190	7	2014-01-20	F	12	64
Boer	12286	190	7	2014-01-20	F	31	146
Boer	12293	208	4	2014-01-22	F	2.8	1
Boer	12293	208	4	2014-01-22	F	9.7	31
Boer	12293	208	4	2014-01-22	F	20	90
Boer	12334	132	4	2014-01-27	F	2.4	1
Boer	12334	132	4	2014-01-27	F	22	95
Boer	12334	132	4	2014-01-27	F	43.4	195
Boer	12334	132	4	2014-01-27	F	47.3	368
Boer	12334	132	4	2014-01-27	F	52.3	462
Boer	12335	132	4	2014-01-27	F	2.5	1
Boer	12335	132	4	2014-01-27	F	21.9	95
Boer	12335	132	4	2014-01-27	F	41.99	195
Boer	12335	132	4	2014-01-27	F	44.2	368
Boer	12335	132	4	2014-01-27	F	50.1	462
Boer	12358	208	4	2014-01-30	F	3	1
Boer	12358	208	4	2014-01-30	F	10.2	29
Boer	12358	208	4	2014-01-30	F	23.1	90
Boer	12360	131	2	2014-01-31	F	5	1
Boer	12360	131	2	2014-01-31	F	26.5	101
Boer	12360	131	2	2014-01-31	F	46	162
Boer	12364	190	7	2014-02-01	F	3	1
Boer	12364	190	7	2014-02-01	F	15	73
Boer	12364	190	7	2014-02-01	F	36	180
Boer	12364	190	7	2014-02-01	F	50	365
Boer	12365	190	7	2014-02-01	F	3.7	1
Boer	12365	190	7	2014-02-01	F	16	73
Boer	12365	190	7	2014-02-01	F	37	180
Boer	12365	190	7	2014-02-01	F	48	365
Boer	12375	132	4	2014-02-02	F	2.6	1
Boer	12375	132	4	2014-02-02	F	19.1	89
Boer	12375	132	4	2014-02-02	F	40.1	189
Boer	12375	132	4	2014-02-02	F	41.4	362
Boer	12375	132	4	2014-02-02	F	48.3	456
Boer	12381	132	4	2014-02-03	F	3	1
Boer	12381	132	4	2014-02-03	F	19.8	88
Boer	12381	132	4	2014-02-03	F	43.7	188
Boer	12381	132	4	2014-02-03	F	44.5	361
Boer	12381	132	4	2014-02-03	F	52.1	455
Boer	12382	132	4	2014-02-03	F	2.8	1
Boer	12382	132	4	2014-02-03	F	19.1	89
Boer	12382	132	4	2014-02-03	F	42.2	188
Boer	12382	132	4	2014-02-03	F	43.3	361
Boer	12382	132	4	2014-02-03	F	53.4	455
Boer	12383	131	2	2014-02-03	F	5	1
Boer	12383	131	2	2014-02-03	F	27	98
Boer	12383	131	2	2014-02-03	F	45	159
Boer	12384	131	2	2014-02-03	F	5	1
Boer	12384	131	2	2014-02-03	F	26	98
Boer	12384	131	2	2014-02-03	F	45.5	159
Boer	12404	190	7	2014-02-04	F	3	1
Boer	12404	190	7	2014-02-04	F	16	73
Boer	12404	190	7	2014-02-04	F	35	181
Boer	12404	190	7	2014-02-04	F	46	365
Boer	12405	190	7	2014-02-04	F	3.2	1
Boer	12405	190	7	2014-02-04	F	14	73
Boer	12405	190	7	2014-02-04	F	38	181
Boer	12405	190	7	2014-02-04	F	45	365
Boer	12416	190	7	2014-02-05	F	2.8	1
Boer	12416	190	7	2014-02-05	F	15	73
Boer	12416	190	7	2014-02-05	F	39	181
Boer	12416	190	7	2014-02-05	F	52	365
Boer	12418	190	7	2014-02-05	F	3.3	1
Boer	12418	190	7	2014-02-05	F	12.5	66
Boer	12418	190	7	2014-02-05	F	31	161
Boer	12419	190	7	2014-02-05	F	3.2	1
Boer	12419	190	7	2014-02-05	F	11	66
Boer	12419	190	7	2014-02-05	F	26	161
Boer	12420	190	7	2014-02-05	F	3.3	1
Boer	12420	190	7	2014-02-05	F	11	66
Boer	12420	190	7	2014-02-05	F	27	161
Boer	12421	190	7	2014-02-05	F	3.7	1
Boer	12421	190	7	2014-02-05	F	12.5	66
Boer	12421	190	7	2014-02-05	F	30	161
Boer	12426	131	2	2014-02-06	F	5	1
Boer	12426	131	2	2014-02-06	F	26.5	95
Boer	12426	131	2	2014-02-06	F	44	156
Boer	12428	159	6	2014-02-06	F	3.5	1
Boer	12428	159	6	2014-02-06	F	7.5	31
Boer	12428	159	6	2014-02-06	F	21	92
Boer	12428	159	6	2014-02-06	F	35.4	186
Boer	12428	159	6	2014-02-06	F	35.4	186
Boer	12438	131	2	2014-02-10	F	5	1
Boer	12438	131	2	2014-02-10	F	26.5	91
Boer	12438	131	2	2014-02-10	F	49	152
Boer	12439	159	6	2014-02-10	F	2.98	1
Boer	12439	159	6	2014-02-10	F	6.9	27
Boer	12439	159	6	2014-02-10	F	20.9	88
Boer	12439	159	6	2014-02-10	F	22.5	182
Boer	12439	159	6	2014-02-10	F	22.5	182
Boer	12441	208	4	2014-02-10	F	2.8	1
Boer	12441	208	4	2014-02-10	F	10.3	28
Boer	12441	208	4	2014-02-10	F	23.5	89
Boer	12444	131	2	2014-02-11	F	5	1
Boer	12444	131	2	2014-02-11	F	28	90
Boer	12444	131	2	2014-02-11	F	46	151
Boer	12447	190	7	2014-02-12	F	3.2	1
Boer	12447	190	7	2014-02-12	F	11.5	59
Boer	12447	190	7	2014-02-12	F	28	154
Boer	12449	159	6	2014-02-13	F	3.4	1
Boer	12449	159	6	2014-02-13	F	7.5	24
Boer	12449	159	6	2014-02-13	F	22	85
Boer	12449	159	6	2014-02-13	F	36.4	179
Boer	12449	159	6	2014-02-13	F	36.4	179
Boer	12453	190	7	2014-02-14	F	3.2	1
Boer	12453	190	7	2014-02-14	F	11.5	57
Boer	12453	190	7	2014-02-14	F	28	152
Boer	12454	190	7	2014-02-14	F	3.4	1
Boer	12454	190	7	2014-02-14	F	13	57
Boer	12454	190	7	2014-02-14	F	32	152
Boer	12463	165	4	2014-02-18	F	2.8	1
Boer	12463	165	4	2014-02-18	F	9	28
Boer	12463	165	4	2014-02-18	F	23	89
Boer	12468	205	6	2014-02-20	F	2.73	1
Boer	12468	205	6	2014-02-20	F	6.7	31
Boer	12468	205	6	2014-02-20	F	15.8	91
Boer	12468	205	6	2014-02-20	F	29.8	206
Boer	12468	205	6	2014-02-20	F	29.8	571
Boer	12485	190	7	2014-03-01	F	3.5	1
Boer	12485	190	7	2014-03-01	F	14	74
Boer	12485	190	7	2014-03-01	F	35	179
Boer	12485	190	7	2014-03-01	F	42	365
Boer	12489	131	2	2014-03-06	F	5	1
Boer	12489	131	2	2014-03-06	F	26.8	96
Boer	12489	131	2	2014-03-06	F	42	157
Boer	12492	130	4	2014-03-07	F	3.2	1
Boer	12492	130	4	2014-03-07	F	36	92
Boer	12492	130	4	2014-03-07	F	55	184
Boer	12495	131	2	2014-03-07	F	5	1
Boer	12495	131	2	2014-03-07	F	26.5	95
Boer	12495	131	2	2014-03-07	F	45	156
Boer	12507	131	2	2014-03-09	F	5	1
Boer	12507	131	2	2014-03-09	F	27.5	93
Boer	12507	131	2	2014-03-09	F	42	154
Boer	12510	131	2	2014-03-09	F	5	1
Boer	12510	131	2	2014-03-09	F	26.2	93
Boer	12510	131	2	2014-03-09	F	43	154
Boer	12576	130	4	2014-04-14	F	3.2	1
Boer	12576	130	4	2014-04-14	F	24.6	91
Boer	12576	130	4	2014-04-14	F	36.1	183
Boer	12576	130	4	2014-04-14	F	41.1	402
Boer	12576	130	4	2014-04-14	F	41.1	402
Boer	12579	159	6	2014-04-16	F	2.7	1
Boer	12579	159	6	2014-04-16	F	7	31
Boer	12579	159	6	2014-04-16	F	20.9	92
Boer	12579	159	6	2014-04-16	F	35	117
Boer	12579	159	6	2014-04-16	F	35	117
Boer	12580	159	6	2014-04-16	F	3.6	1
Boer	12580	159	6	2014-04-16	F	7.9	31
Boer	12580	159	6	2014-04-16	F	22.9	92
Boer	12580	159	6	2014-04-16	F	37	117
Boer	12580	159	6	2014-04-16	F	37	117
Boer	12582	159	6	2014-04-17	F	2.9	1
Boer	12582	159	6	2014-04-17	F	7.3	30
Boer	12582	159	6	2014-04-17	F	22.5	91
Boer	12582	159	6	2014-04-17	F	36.5	116
Boer	12582	159	6	2014-04-17	F	36.5	116
Boer	12583	159	6	2014-04-17	F	3	1
Boer	12583	159	6	2014-04-17	F	7	30
Boer	12583	159	6	2014-04-17	F	21.5	91
Boer	12583	159	6	2014-04-17	F	35.5	116
Boer	12583	159	6	2014-04-17	F	35.5	116
Boer	12588	159	6	2014-04-18	F	3.7	1
Boer	12588	159	6	2014-04-18	F	7.8	29
Boer	12588	159	6	2014-04-18	F	21.9	90
Boer	12588	159	6	2014-04-18	F	25.5	115
Boer	12588	159	6	2014-04-18	F	25.5	115
Boer	12589	159	6	2014-04-18	F	3.5	1
Boer	12589	159	6	2014-04-18	F	7.9	29
Boer	12589	159	6	2014-04-18	F	22	90
Boer	12589	159	6	2014-04-18	F	35.5	115
Boer	12589	159	6	2014-04-18	F	35.5	115
Boer	12605	132	4	2014-04-27	F	2.7	1
Boer	12605	132	4	2014-04-27	F	21.1	97
Boer	12605	132	4	2014-04-27	F	44.24	171
Boer	12605	132	4	2014-04-27	F	51.2	372
Boer	12607	158	8	2014-04-27	F	4.9	1
Boer	12607	158	8	2014-04-27	F	17.1	89
Boer	12607	158	8	2014-04-27	F	26.8	148
Boer	12607	158	8	2014-04-27	F	43.4	389
Boer	12608	132	4	2014-04-29	F	2.6	1
Boer	12608	132	4	2014-04-29	F	19.1	95
Boer	12608	132	4	2014-04-29	F	44.8	169
Boer	12608	132	4	2014-04-29	F	48.7	370
Boer	12609	132	4	2014-04-29	F	3	1
Boer	12609	132	4	2014-04-29	F	19.9	95
Boer	12609	132	4	2014-04-29	F	41.75	169
Boer	12609	132	4	2014-04-29	F	52.1	370
Boer	12610	101	4	2014-04-29	F	4	1
Boer	12610	101	4	2014-04-29	F	6	30
Boer	12610	101	4	2014-04-29	F	18	91
Boer	12612	132	4	2014-04-30	F	2.5	1
Boer	12612	132	4	2014-04-30	F	17.5	94
Boer	12612	132	4	2014-04-30	F	40.84	168
Boer	12612	132	4	2014-04-30	F	50.1	369
Boer	12613	132	4	2014-04-30	F	2.6	1
Boer	12613	132	4	2014-04-30	F	16.4	94
Boer	12613	132	4	2014-04-30	F	44.95	168
Boer	12613	132	4	2014-04-30	F	54.7	369
Boer	12624	190	7	2014-05-01	F	4	1
Boer	12624	190	7	2014-05-01	F	17	75
Boer	12624	190	7	2014-05-01	F	35	180
Boer	12633	132	4	2014-05-03	F	2.7	1
Boer	12633	132	4	2014-05-03	F	17	91
Boer	12633	132	4	2014-05-03	F	40.84	165
Boer	12633	132	4	2014-05-03	F	51.6	366
Boer	12640	132	4	2014-05-05	F	2.6	1
Boer	12640	132	4	2014-05-05	F	17.8	89
Boer	12640	132	4	2014-05-05	F	43.48	163
Boer	12640	132	4	2014-05-05	F	48.2	364
Boer	12646	132	4	2014-05-07	F	2.7	1
Boer	12646	132	4	2014-05-07	F	18	87
Boer	12646	132	4	2014-05-07	F	46.49	161
Boer	12646	132	4	2014-05-07	F	55.1	362
Boer	12647	132	4	2014-05-07	F	2	1
Boer	12647	132	4	2014-05-07	F	17.9	87
Boer	12647	132	4	2014-05-07	F	45.14	161
Boer	12647	132	4	2014-05-07	F	49.9	362
Boer	12648	158	8	2014-05-07	F	4.1	1
Boer	12648	158	8	2014-05-07	F	17.1	79
Boer	12648	158	8	2014-05-07	F	25.7	167
Boer	12648	158	8	2014-05-07	F	41.2	379
Boer	12655	218	7	2014-05-08	F	2.7	1
Boer	12655	218	7	2014-05-08	F	11.8	46
Boer	12655	218	7	2014-05-08	F	38	530
Boer	12657	218	7	2014-05-09	F	4.6	1
Boer	12657	218	7	2014-05-09	F	15.3	46
Boer	12657	218	7	2014-05-09	F	40	529
Boer	12658	218	7	2014-05-09	F	4.3	1
Boer	12658	218	7	2014-05-09	F	14.8	46
Boer	12658	218	7	2014-05-09	F	40	529
Boer	12666	165	4	2014-05-10	F	2.3	1
Boer	12666	165	4	2014-05-10	F	9.7	31
Boer	12666	165	4	2014-05-10	F	23.1	92
Boer	12683	124	3	2014-05-14	F	3.6	1
Boer	12683	124	3	2014-05-14	F	18	93
Boer	12683	124	3	2014-05-14	F	37.5	161
Boer	12684	124	3	2014-05-14	F	3.25	1
Boer	12684	124	3	2014-05-14	F	17	93
Boer	12684	124	3	2014-05-14	F	42	556
Boer	12690	100	4	2014-05-15	F	3	1
Boer	12690	100	4	2014-05-15	F	11.1	31
Boer	12690	100	4	2014-05-15	F	18	92
Boer	12691	100	4	2014-05-15	F	3	1
Boer	12691	100	4	2014-05-15	F	10	31
Boer	12691	100	4	2014-05-15	F	20.1	92
Boer	12693	165	4	2014-05-15	F	3	1
Boer	12693	165	4	2014-05-15	F	10.8	31
Boer	12693	165	4	2014-05-15	F	24	92
Boer	12699	101	4	2014-05-16	F	3.5	1
Boer	12699	101	4	2014-05-16	F	12.6	31
Boer	12699	101	4	2014-05-16	F	21	92
Boer	12701	156	4	2014-05-17	F	2.6	1
Boer	12701	156	4	2014-05-17	F	17.2	135
Boer	12701	156	4	2014-05-17	F	49.8	311
Boer	12719	165	4	2014-05-20	F	3	1
Boer	12719	165	4	2014-05-20	F	10.3	31
Boer	12719	165	4	2014-05-20	F	24	92
Boer	12723	100	4	2014-05-21	F	3	1
Boer	12723	100	4	2014-05-21	F	9.8	31
Boer	12723	100	4	2014-05-21	F	19.7	92
Boer	12724	100	4	2014-05-21	F	2.5	1
Boer	12724	100	4	2014-05-21	F	10.7	31
Boer	12724	100	4	2014-05-21	F	19.8	92
Boer	12726	100	4	2014-05-22	F	3.5	1
Boer	12726	100	4	2014-05-22	F	10.6	31
Boer	12726	100	4	2014-05-22	F	16	92
Boer	12734	100	4	2014-05-23	F	3	1
Boer	12734	100	4	2014-05-23	F	10.7	31
Boer	12734	100	4	2014-05-23	F	16	92
Boer	12735	100	4	2014-05-23	F	3.5	1
Boer	12735	100	4	2014-05-23	F	9.9	31
Boer	12735	100	4	2014-05-23	F	18	92
Boer	12736	100	4	2014-05-23	F	3	1
Boer	12736	100	4	2014-05-23	F	10.4	31
Boer	12736	100	4	2014-05-23	F	18	92
Boer	12749	124	3	2014-05-25	F	3.1	1
Boer	12749	124	3	2014-05-25	F	19.5	82
Boer	12749	124	3	2014-05-25	F	39	150
Boer	12750	124	3	2014-05-25	F	3.2	1
Boer	12750	124	3	2014-05-25	F	18.5	82
Boer	12750	124	3	2014-05-25	F	35	150
Boer	12760	100	4	2014-05-27	F	4	1
Boer	12760	100	4	2014-05-27	F	9.9	31
Boer	12760	100	4	2014-05-27	F	20	92
Boer	12769	100	4	2014-05-28	F	3.5	1
Boer	12769	100	4	2014-05-28	F	9.9	31
Boer	12769	100	4	2014-05-28	F	16	92
Boer	12770	124	3	2014-05-28	F	4.1	1
Boer	12770	124	3	2014-05-28	F	19.5	79
Boer	12770	124	3	2014-05-28	F	35.5	147
Boer	12771	124	3	2014-05-28	F	3.5	1
Boer	12771	124	3	2014-05-28	F	17.5	79
Boer	12771	124	3	2014-05-28	F	38	147
Boer	12772	101	4	2014-05-28	F	3	1
Boer	12772	101	4	2014-05-28	F	21.9	31
Boer	12772	101	4	2014-05-28	F	27	92
Boer	12779	100	4	2014-05-29	F	3.5	1
Boer	12779	100	4	2014-05-29	F	10.7	31
Boer	12779	100	4	2014-05-29	F	14	92
Boer	12780	165	4	2014-05-29	F	2.7	1
Boer	12780	165	4	2014-05-29	F	9.7	31
Boer	12780	165	4	2014-05-29	F	22.9	92
Boer	12784	100	4	2014-05-30	F	3	1
Boer	12784	100	4	2014-05-30	F	8.5	31
Boer	12784	100	4	2014-05-30	F	20	92
Boer	12785	100	4	2014-05-30	F	3.5	1
Boer	12785	100	4	2014-05-30	F	8.5	31
Boer	12785	100	4	2014-05-30	F	18	92
Boer	12786	100	4	2014-05-30	F	3.5	1
Boer	12786	100	4	2014-05-30	F	9.9	31
Boer	12786	100	4	2014-05-30	F	18	92
Boer	12787	190	7	2014-05-30	F	5	1
Boer	12787	190	7	2014-05-30	F	21	75
Boer	12787	190	7	2014-05-30	F	36	181
Boer	12788	124	3	2014-05-30	F	2.95	1
Boer	12788	124	3	2014-05-30	F	17	91
Boer	12788	124	3	2014-05-30	F	36	145
Boer	12789	124	3	2014-05-30	F	3.15	1
Boer	12789	124	3	2014-05-30	F	17	77
Boer	12789	124	3	2014-05-30	F	37	145
Boer	12800	100	4	2014-06-01	F	3.5	1
Boer	12800	100	4	2014-06-01	F	9.9	30
Boer	12800	100	4	2014-06-01	F	20	92
Boer	12801	100	4	2014-06-01	F	3.5	1
Boer	12801	100	4	2014-06-01	F	9.9	30
Boer	12801	100	4	2014-06-01	F	14	61
Boer	12802	100	4	2014-06-01	F	3.5	1
Boer	12802	100	4	2014-06-01	F	9.9	30
Boer	12802	100	4	2014-06-01	F	20	92
Boer	12803	100	4	2014-06-01	F	3.5	1
Boer	12803	100	4	2014-06-01	F	8.5	30
Boer	12803	100	4	2014-06-01	F	16	92
Boer	12805	100	4	2014-06-02	F	3.5	1
Boer	12805	100	4	2014-06-02	F	10.4	30
Boer	12805	100	4	2014-06-02	F	17	92
Boer	12806	100	4	2014-06-02	F	3.5	1
Boer	12806	100	4	2014-06-02	F	9.9	30
Boer	12806	100	4	2014-06-02	F	18	92
Boer	12807	100	4	2014-06-02	F	3.5	1
Boer	12807	100	4	2014-06-02	F	10.7	30
Boer	12807	100	4	2014-06-02	F	18	92
Boer	12808	100	4	2014-06-02	F	3.5	1
Boer	12808	100	4	2014-06-02	F	9.9	30
Boer	12808	100	4	2014-06-02	F	14	92
Boer	12813	101	4	2014-06-05	F	3	1
Boer	12813	101	4	2014-06-05	F	11.9	30
Boer	12813	101	4	2014-06-05	F	21	92
Boer	12818	124	3	2014-06-06	F	3.75	1
Boer	12818	124	3	2014-06-06	F	18.5	84
Boer	12818	124	3	2014-06-06	F	38.5	138
Boer	12830	124	3	2014-06-12	F	3.3	1
Boer	12830	124	3	2014-06-12	F	18	78
Boer	12830	124	3	2014-06-12	F	35.6	132
Boer	12846	191	4	2014-06-26	F	3.6	1
Boer	12846	191	4	2014-06-26	F	18	96
Boer	12846	191	4	2014-06-26	F	32.1	183
Boer	12855	220	1	2014-07-02	F	3.5	1
Boer	12855	220	1	2014-07-02	F	18	70
Boer	12855	220	1	2014-07-02	F	38	178
Boer	12856	220	1	2014-07-02	F	3.5	1
Boer	12856	220	1	2014-07-02	F	16	70
Boer	12856	220	1	2014-07-02	F	38	178
Boer	12857	220	1	2014-07-02	F	3.5	1
Boer	12857	220	1	2014-07-02	F	18	70
Boer	12857	220	1	2014-07-02	F	39	178
Boer	12858	220	1	2014-07-02	F	3	1
Boer	12858	220	1	2014-07-02	F	16	70
Boer	12858	220	1	2014-07-02	F	37	178
Boer	12859	220	1	2014-07-02	F	3.8	1
Boer	12859	220	1	2014-07-02	F	15	70
Boer	12859	220	1	2014-07-02	F	38	178
Boer	12860	220	1	2014-07-02	F	3.8	1
Boer	12860	220	1	2014-07-02	F	14	70
Boer	12860	220	1	2014-07-02	F	39	178
Boer	12861	220	1	2014-07-02	F	4.5	1
Boer	12861	220	1	2014-07-02	F	16	70
Boer	12861	220	1	2014-07-02	F	37	178
Boer	12862	220	1	2014-07-02	F	3.8	1
Boer	12862	220	1	2014-07-02	F	16	70
Boer	12862	220	1	2014-07-02	F	38	178
Boer	12863	220	1	2014-07-02	F	4	1
Boer	12863	220	1	2014-07-02	F	17	70
Boer	12863	220	1	2014-07-02	F	39	178
Boer	12864	220	1	2014-07-02	F	3.5	1
Boer	12864	220	1	2014-07-02	F	17	70
Boer	12864	220	1	2014-07-02	F	37	178
Boer	12865	220	1	2014-07-02	F	3	1
Boer	12865	220	1	2014-07-02	F	18	70
Boer	12865	220	1	2014-07-02	F	38	178
Boer	12866	220	1	2014-07-02	F	3.5	1
Boer	12866	220	1	2014-07-02	F	17	70
Boer	12866	220	1	2014-07-02	F	39	178
Boer	12867	220	1	2014-07-02	F	4	1
Boer	12867	220	1	2014-07-02	F	15	70
Boer	12867	220	1	2014-07-02	F	37	178
Boer	12886	191	4	2014-07-24	F	4.1	1
Boer	12886	191	4	2014-07-24	F	19.9	94
Boer	12886	191	4	2014-07-24	F	31.8	190
Boer	12886	191	4	2014-07-24	F	14.9	366
Boer	12887	191	4	2014-07-24	F	4.3	1
Boer	12887	191	4	2014-07-24	F	19.6	94
Boer	12887	191	4	2014-07-24	F	32.2	190
Boer	12887	191	4	2014-07-24	F	16.9	366
Boer	12902	190	7	2014-08-10	F	4	1
Boer	12902	190	7	2014-08-10	F	16	75
Boer	12902	190	7	2014-08-10	F	31	180
Boer	12919	191	4	2014-09-04	F	3.6	1
Boer	12919	191	4	2014-09-04	F	18	67
Boer	12919	191	4	2014-09-04	F	29.7	130
Boer	12919	191	4	2014-09-04	F	13.8	324
Boer	12923	130	4	2014-09-18	F	3	1
Boer	12923	130	4	2014-09-18	F	27.4	92
Boer	12923	130	4	2014-09-18	F	35.1	183
Boer	12924	124	3	2014-09-21	F	4.07	1
Boer	12924	124	3	2014-09-21	F	19.7	107
Boer	12924	124	3	2014-09-21	F	37.6	426
Boer	12926	190	7	2014-09-28	F	4	1
Boer	12926	190	7	2014-09-28	F	17	75
Boer	12926	190	7	2014-09-28	F	37	180
Boer	12932	156	4	2014-10-03	F	3.4	1
Boer	12932	156	4	2014-10-03	F	25.1	125
Boer	12932	156	4	2014-10-03	F	49.8	176
Boer	12936	158	8	2014-10-05	F	4.1	1
Boer	12936	158	8	2014-10-05	F	14.2	16
Boer	12936	158	8	2014-10-05	F	16.6	112
Boer	12936	158	8	2014-10-05	F	41.2	228
Boer	12944	156	4	2014-10-12	F	2.8	1
Boer	12944	156	4	2014-10-12	F	23.9	116
Boer	12944	156	4	2014-10-12	F	33.1	167
Boer	12946	156	4	2014-10-15	F	3.2	1
Boer	12946	156	4	2014-10-15	F	21.2	113
Boer	12946	156	4	2014-10-15	F	27.4	164
Boer	12947	124	3	2014-10-16	F	3.25	1
Boer	12947	124	3	2014-10-16	F	18.5	85
Boer	12947	124	3	2014-10-16	F	51	197
Boer	12950	100	4	2014-10-19	F	3.5	1
Boer	12950	100	4	2014-10-19	F	10.5	83
Boer	12950	100	4	2014-10-19	F	14.1	163
Boer	12950	100	4	2014-10-19	F	14.1	163
Boer	12960	100	4	2014-10-21	F	3	1
Boer	12960	100	4	2014-10-21	F	12.3	81
Boer	12960	100	4	2014-10-21	F	15.9	161
Boer	12960	100	4	2014-10-21	F	15.9	161
Boer	12962	100	4	2014-10-21	F	3	1
Boer	12962	100	4	2014-10-21	F	18.4	81
Boer	12962	100	4	2014-10-21	F	22.1	161
Boer	12962	100	4	2014-10-21	F	22.1	161
Boer	12963	100	4	2014-10-21	F	3.5	1
Boer	12963	100	4	2014-10-21	F	18.6	81
Boer	12963	100	4	2014-10-21	F	22.3	161
Boer	12963	100	4	2014-10-21	F	22.3	161
Boer	12965	100	4	2014-10-21	F	3.1	1
Boer	12965	100	4	2014-10-21	F	11.9	81
Boer	12965	100	4	2014-10-21	F	15.1	161
Boer	12965	100	4	2014-10-21	F	15.1	161
Boer	12967	100	4	2014-10-21	F	3.4	1
Boer	12967	100	4	2014-10-21	F	18.2	81
Boer	12967	100	4	2014-10-21	F	14.1	161
Boer	12967	100	4	2014-10-21	F	14.1	161
Boer	12968	100	4	2014-10-21	F	3.5	1
Boer	12968	100	4	2014-10-21	F	10.3	81
Boer	12968	100	4	2014-10-21	F	23.2	161
Boer	12968	100	4	2014-10-21	F	23.2	161
Boer	12974	124	3	2014-10-22	F	3	1
Boer	12974	124	3	2014-10-22	F	17.5	79
Boer	12974	124	3	2014-10-22	F	48	191
Boer	12975	124	3	2014-10-22	F	3.2	1
Boer	12975	124	3	2014-10-22	F	18.5	79
Boer	12975	124	3	2014-10-22	F	55	191
Boer	12976	100	4	2014-10-22	F	3.5	1
Boer	12976	100	4	2014-10-22	F	7.1	80
Boer	12976	100	4	2014-10-22	F	17.9	160
Boer	12976	100	4	2014-10-22	F	17.9	160
Boer	12978	100	4	2014-10-22	F	3.5	1
Boer	12978	100	4	2014-10-22	F	11.7	80
Boer	12978	100	4	2014-10-22	F	19.1	160
Boer	12978	100	4	2014-10-22	F	19.1	160
Boer	12979	100	4	2014-10-22	F	3.5	1
Boer	12979	100	4	2014-10-22	F	15.5	80
Boer	12979	100	4	2014-10-22	F	18.2	160
Boer	12979	100	4	2014-10-22	F	18.2	160
Boer	12980	100	4	2014-10-22	F	3.1	1
Boer	12980	100	4	2014-10-22	F	15.1	80
Boer	12980	100	4	2014-10-22	F	19	160
Boer	12980	100	4	2014-10-22	F	19	160
Boer	12992	100	4	2014-10-25	F	3.3	1
Boer	12992	100	4	2014-10-25	F	15.4	77
Boer	12992	100	4	2014-10-25	F	22.9	157
Boer	12992	100	4	2014-10-25	F	22.9	157
Boer	13000	100	4	2014-10-26	F	4.2	1
Boer	13000	100	4	2014-10-26	F	11.3	76
Boer	13000	100	4	2014-10-26	F	13.6	156
Boer	13000	100	4	2014-10-26	F	13.6	156
Boer	13002	130	4	2014-10-27	F	3.2	1
Boer	13002	130	4	2014-10-27	F	26.6	92
Boer	13002	130	4	2014-10-27	F	34.2	144
Boer	13003	124	3	2014-10-27	F	3.8	1
Boer	13003	124	3	2014-10-27	F	18	74
Boer	13003	124	3	2014-10-27	F	56	186
Boer	13004	124	3	2014-10-27	F	3.75	1
Boer	13004	124	3	2014-10-27	F	19	74
Boer	13004	124	3	2014-10-27	F	53	186
Boer	13006	130	4	2014-10-29	F	3.2	1
Boer	13006	130	4	2014-10-29	F	20.3	90
Boer	13006	130	4	2014-10-29	F	29.2	142
Boer	13007	130	4	2014-10-29	F	3	1
Boer	13007	130	4	2014-10-29	F	19.5	90
Boer	13007	130	4	2014-10-29	F	28.1	142
Boer	13014	124	3	2014-11-02	F	4.3	1
Boer	13014	124	3	2014-11-02	F	20	68
Boer	13014	124	3	2014-11-02	F	48	180
Boer	13025	156	4	2014-11-08	F	2.9	1
Boer	13025	156	4	2014-11-08	F	21.7	122
Boer	13025	156	4	2014-11-08	F	24.1	140
Boer	13026	156	4	2014-11-08	F	2.9	1
Boer	13026	156	4	2014-11-08	F	18.1	122
Boer	13026	156	4	2014-11-08	F	20.1	140
Boer	13030	208	4	2014-11-08	F	3	1
Boer	13030	208	4	2014-11-08	F	9.8	30
Boer	13030	208	4	2014-11-08	F	19.9	92
Boer	13031	114	4	2014-11-08	F	2.9	1
Boer	13031	114	4	2014-11-08	F	23.5	117
Boer	13031	114	4	2014-11-08	F	30	188
Boer	13032	114	4	2014-11-08	F	3.1	1
Boer	13032	114	4	2014-11-08	F	23	117
Boer	13032	114	4	2014-11-08	F	30	188
Boer	13033	158	8	2014-11-09	F	4.1	1
Boer	13033	158	8	2014-11-09	F	26.6	191
Boer	13033	158	8	2014-11-09	F	16.4	197
Boer	13034	222	4	2014-11-09	F	3.9	1
Boer	13034	222	4	2014-11-09	F	13.6	30
Boer	13034	222	4	2014-11-09	F	23.1	93
Boer	13035	114	4	2014-11-11	F	2.8	1
Boer	13035	114	4	2014-11-11	F	21.5	114
Boer	13035	114	4	2014-11-11	F	28	185
Boer	13036	156	4	2014-11-12	F	3.4	1
Boer	13036	156	4	2014-11-12	F	25.8	118
Boer	13036	156	4	2014-11-12	F	28.1	136
Boer	13039	158	8	2014-11-14	F	3.2	1
Boer	13039	158	8	2014-11-14	F	13.6	95
Boer	13039	158	8	2014-11-14	F	23.6	188
Boer	13044	114	4	2014-11-15	F	2.4	1
Boer	13044	114	4	2014-11-15	F	18.5	114
Boer	13044	114	4	2014-11-15	F	24.5	181
Boer	13049	156	4	2014-11-17	F	3.8	1
Boer	13049	156	4	2014-11-17	F	22.1	113
Boer	13049	156	4	2014-11-17	F	25.2	131
Boer	13050	159	6	2014-11-17	F	3.74	1
Boer	13050	159	6	2014-11-17	F	7.8	31
Boer	13050	159	6	2014-11-17	F	21.8	93
Boer	13050	159	6	2014-11-17	F	35.8	189
Boer	13050	159	6	2014-11-17	F	35.8	189
Boer	13054	114	4	2014-11-17	F	2.3	1
Boer	13054	114	4	2014-11-17	F	13.5	112
Boer	13054	114	4	2014-11-17	F	18.5	179
Boer	13056	124	3	2014-11-18	F	3.27	1
Boer	13056	124	3	2014-11-18	F	18	52
Boer	13056	124	3	2014-11-18	F	36	164
Boer	13063	159	6	2014-11-19	F	3.9	1
Boer	13063	159	6	2014-11-19	F	7.9	34
Boer	13063	159	6	2014-11-19	F	21.2	92
Boer	13063	159	6	2014-11-19	F	35	187
Boer	13063	159	6	2014-11-19	F	35	187
Boer	13064	213	6	2014-11-19	F	3.2	1
Boer	13064	213	6	2014-11-19	F	7.7	30
Boer	13064	213	6	2014-11-19	F	22.1	93
Boer	13064	213	6	2014-11-19	F	40.3	159
Boer	13064	213	6	2014-11-19	F	40.3	159
Boer	13065	213	6	2014-11-19	F	3	1
Boer	13065	213	6	2014-11-19	F	7.5	30
Boer	13065	213	6	2014-11-19	F	22.4	93
Boer	13065	213	6	2014-11-19	F	41.4	159
Boer	13065	213	6	2014-11-19	F	41.4	159
Boer	13066	213	6	2014-11-19	F	3.3	1
Boer	13066	213	6	2014-11-19	F	7.8	30
Boer	13066	213	6	2014-11-19	F	23.1	93
Boer	13066	213	6	2014-11-19	F	42.3	159
Boer	13066	213	6	2014-11-19	F	42.3	159
Boer	13067	158	8	2014-11-19	F	4	1
Boer	13067	158	8	2014-11-19	F	19	90
Boer	13067	158	8	2014-11-19	F	30	183
Boer	13071	159	6	2014-11-20	F	3.64	1
Boer	13071	159	6	2014-11-20	F	7	33
Boer	13071	159	6	2014-11-20	F	21.5	95
Boer	13071	159	6	2014-11-20	F	34.3	202
Boer	13071	159	6	2014-11-20	F	34.3	202
Boer	13072	159	6	2014-11-20	F	3.64	1
Boer	13072	159	6	2014-11-20	F	7.8	33
Boer	13072	159	6	2014-11-20	F	22.3	95
Boer	13072	159	6	2014-11-20	F	36.3	202
Boer	13072	159	6	2014-11-20	F	36.3	202
Boer	13074	213	6	2014-11-20	F	3.5	1
Boer	13074	213	6	2014-11-20	F	8	29
Boer	13074	213	6	2014-11-20	F	23.2	92
Boer	13074	213	6	2014-11-20	F	43.1	158
Boer	13074	213	6	2014-11-20	F	43.1	158
Boer	13077	114	4	2014-11-20	F	2.4	1
Boer	13077	114	4	2014-11-20	F	17	109
Boer	13077	114	4	2014-11-20	F	21.5	176
Boer	13078	114	4	2014-11-20	F	2.6	1
Boer	13078	114	4	2014-11-20	F	20	109
Boer	13078	114	4	2014-11-20	F	25.5	176
Boer	13081	124	3	2014-11-21	F	4.65	1
Boer	13081	124	3	2014-11-21	F	16	49
Boer	13081	124	3	2014-11-21	F	38	161
Boer	13082	158	8	2014-11-21	F	3.2	1
Boer	13082	158	8	2014-11-21	F	19.4	88
Boer	13082	158	8	2014-11-21	F	28	181
Boer	13083	158	8	2014-11-21	F	3.1	1
Boer	13083	158	8	2014-11-21	F	13.4	88
Boer	13083	158	8	2014-11-21	F	23.8	181
Boer	13086	159	6	2014-11-24	F	3.1	1
Boer	13086	159	6	2014-11-24	F	7	32
Boer	13086	159	6	2014-11-24	F	21.5	91
Boer	13086	159	6	2014-11-24	F	34.6	182
Boer	13086	159	6	2014-11-24	F	34.6	182
Boer	13087	159	6	2014-11-24	F	4.23	1
Boer	13087	159	6	2014-11-24	F	8.3	32
Boer	13087	159	6	2014-11-24	F	22.3	91
Boer	13087	159	6	2014-11-24	F	36.3	182
Boer	13087	159	6	2014-11-24	F	36.3	182
Boer	13088	158	8	2014-11-24	F	4.4	1
Boer	13088	158	8	2014-11-24	F	14.2	85
Boer	13088	158	8	2014-11-24	F	26.8	178
Boer	13093	124	3	2014-11-25	F	4.3	1
Boer	13093	124	3	2014-11-25	F	18.5	45
Boer	13093	124	3	2014-11-25	F	36.5	157
Boer	13099	159	6	2014-11-26	F	3.99	1
Boer	13099	159	6	2014-11-26	F	8.1	31
Boer	13099	159	6	2014-11-26	F	22	89
Boer	13099	159	6	2014-11-26	F	36.5	180
Boer	13099	159	6	2014-11-26	F	36.5	180
Boer	13100	159	6	2014-11-26	F	4.11	1
Boer	13100	159	6	2014-11-26	F	8	31
Boer	13100	159	6	2014-11-26	F	22.5	89
Boer	13100	159	6	2014-11-26	F	36.3	180
Boer	13100	159	6	2014-11-26	F	36.3	180
Boer	13106	213	6	2014-11-27	F	2.9	1
Boer	13106	213	6	2014-11-27	F	7.4	30
Boer	13106	213	6	2014-11-27	F	22.2	92
Boer	13106	213	6	2014-11-27	F	40.6	151
Boer	13106	213	6	2014-11-27	F	40.6	151
Boer	13107	213	6	2014-11-27	F	2.8	1
Boer	13107	213	6	2014-11-27	F	7.3	30
Boer	13107	213	6	2014-11-27	F	21.8	92
Boer	13107	213	6	2014-11-27	F	38.8	151
Boer	13107	213	6	2014-11-27	F	38.8	151
Boer	13109	213	6	2014-11-27	F	3.4	1
Boer	13109	213	6	2014-11-27	F	7.9	30
Boer	13109	213	6	2014-11-27	F	23.4	92
Boer	13109	213	6	2014-11-27	F	40.5	151
Boer	13109	213	6	2014-11-27	F	40.5	151
Boer	13110	213	6	2014-11-27	F	3	1
Boer	13110	213	6	2014-11-27	F	7.5	30
Boer	13110	213	6	2014-11-27	F	23.8	92
Boer	13110	213	6	2014-11-27	F	43.2	151
Boer	13110	213	6	2014-11-27	F	43.2	151
Boer	13123	124	3	2014-12-01	F	3.27	1
Boer	13123	124	3	2014-12-01	F	17.5	74
Boer	13123	124	3	2014-12-01	F	34	151
Boer	13128	130	4	2014-12-02	F	3	1
Boer	13128	130	4	2014-12-02	F	17.3	108
Boer	13128	130	4	2014-12-02	F	17.3	108
Boer	13131	159	6	2014-12-02	F	3.74	1
Boer	13131	159	6	2014-12-02	F	8.5	33
Boer	13131	159	6	2014-12-02	F	23.7	92
Boer	13131	159	6	2014-12-02	F	37.6	190
Boer	13131	159	6	2014-12-02	F	37.6	190
Boer	13136	222	4	2014-12-02	F	3.4	1
Boer	13136	222	4	2014-12-02	F	13.2	31
Boer	13136	222	4	2014-12-02	F	22.4	90
Boer	13137	222	4	2014-12-02	F	3.1	1
Boer	13137	222	4	2014-12-02	F	12.8	31
Boer	13137	222	4	2014-12-02	F	21.7	90
Boer	13138	130	4	2014-12-03	F	3.4	1
Boer	13138	130	4	2014-12-03	F	18.1	107
Boer	13138	130	4	2014-12-03	F	18.1	107
Boer	13139	130	4	2014-12-03	F	3.5	1
Boer	13139	130	4	2014-12-03	F	18.3	107
Boer	13139	130	4	2014-12-03	F	18.3	107
Boer	13144	214	4	2014-12-03	F	3.3	1
Boer	13144	214	4	2014-12-03	F	22.6	119
Boer	13144	214	4	2014-12-03	F	24.1	153
Boer	13147	159	6	2014-12-03	F	3.94	1
Boer	13147	159	6	2014-12-03	F	7.9	32
Boer	13147	159	6	2014-12-03	F	21.9	91
Boer	13147	159	6	2014-12-03	F	35.9	173
Boer	13147	159	6	2014-12-03	F	35.9	173
Boer	13155	130	4	2014-12-04	F	3.8	1
Boer	13155	130	4	2014-12-04	F	14.9	106
Boer	13155	130	4	2014-12-04	F	14.9	106
Boer	13156	130	4	2014-12-04	F	3.6	1
Boer	13156	130	4	2014-12-04	F	14.2	106
Boer	13156	130	4	2014-12-04	F	14.2	106
Boer	13157	130	4	2014-12-04	F	3.7	1
Boer	13157	130	4	2014-12-04	F	22.3	106
Boer	13157	130	4	2014-12-04	F	22.3	106
Boer	13163	130	4	2014-12-05	F	3.2	1
Boer	13163	130	4	2014-12-05	F	20.5	105
Boer	13163	130	4	2014-12-05	F	20.5	105
Boer	13164	130	4	2014-12-05	F	3.5	1
Boer	13164	130	4	2014-12-05	F	20.5	105
Boer	13164	130	4	2014-12-05	F	20.5	105
Boer	13165	159	6	2014-12-05	F	4.39	1
Boer	13165	159	6	2014-12-05	F	7.9	30
Boer	13165	159	6	2014-12-05	F	24.5	89
Boer	13165	159	6	2014-12-05	F	38.4	187
Boer	13165	159	6	2014-12-05	F	38.4	187
Boer	13166	159	6	2014-12-05	F	4.59	1
Boer	13166	159	6	2014-12-05	F	8.9	30
Boer	13166	159	6	2014-12-05	F	25.4	89
Boer	13166	159	6	2014-12-05	F	39.9	187
Boer	13166	159	6	2014-12-05	F	39.9	187
Boer	13169	124	3	2014-12-06	F	3.75	1
Boer	13169	124	3	2014-12-06	F	18	69
Boer	13169	124	3	2014-12-06	F	36.5	146
Boer	13172	159	6	2014-12-06	F	3.97	1
Boer	13172	159	6	2014-12-06	F	8.02	32
Boer	13172	159	6	2014-12-06	F	22.5	90
Boer	13172	159	6	2014-12-06	F	35	170
Boer	13172	159	6	2014-12-06	F	35	170
Boer	13175	130	4	2014-12-07	F	3	1
Boer	13175	130	4	2014-12-07	F	13.9	103
Boer	13175	130	4	2014-12-07	F	13.9	103
Boer	13176	130	4	2014-12-07	F	3.5	1
Boer	13176	130	4	2014-12-07	F	22.1	103
Boer	13176	130	4	2014-12-07	F	22.1	103
Boer	13177	130	4	2014-12-07	F	3.6	1
Boer	13177	130	4	2014-12-07	F	16.1	103
Boer	13177	130	4	2014-12-07	F	16.1	103
Boer	13186	214	4	2014-12-08	F	3	1
Boer	13186	214	4	2014-12-08	F	21.3	114
Boer	13186	214	4	2014-12-08	F	24.3	148
Boer	13189	214	4	2014-12-08	F	3	1
Boer	13189	214	4	2014-12-08	F	23.9	114
Boer	13189	214	4	2014-12-08	F	27.3	148
Boer	13190	214	4	2014-12-08	F	2.6	1
Boer	13190	214	4	2014-12-08	F	17.2	114
Boer	13190	214	4	2014-12-08	F	20.5	148
Boer	13196	130	4	2014-12-09	F	3.5	1
Boer	13196	130	4	2014-12-09	F	21.9	101
Boer	13196	130	4	2014-12-09	F	21.9	101
Boer	13202	124	3	2014-12-10	F	2.75	1
Boer	13202	124	3	2014-12-10	F	18	65
Boer	13202	124	3	2014-12-10	F	35.5	142
Boer	13203	124	3	2014-12-10	F	3	1
Boer	13203	124	3	2014-12-10	F	18.5	65
Boer	13203	124	3	2014-12-10	F	58	142
Boer	13204	124	3	2014-12-10	F	3	1
Boer	13204	124	3	2014-12-10	F	17	65
Boer	13204	124	3	2014-12-10	F	54	142
Boer	13205	214	4	2014-12-10	F	2.7	1
Boer	13205	214	4	2014-12-10	F	19.7	112
Boer	13205	214	4	2014-12-10	F	22.2	146
Boer	13212	214	4	2014-12-12	F	3.8	1
Boer	13212	214	4	2014-12-12	F	18.4	129
Boer	13212	214	4	2014-12-12	F	29	244
Boer	13228	114	4	2014-12-14	F	2.6	1
Boer	13228	114	4	2014-12-14	F	25	123
Boer	13228	114	4	2014-12-14	F	32.5	190
Boer	13231	130	4	2014-12-15	F	3.6	1
Boer	13231	130	4	2014-12-15	F	22.1	95
Boer	13231	130	4	2014-12-15	F	22.1	95
Boer	13232	130	4	2014-12-15	F	3.7	1
Boer	13232	130	4	2014-12-15	F	25.9	95
Boer	13232	130	4	2014-12-15	F	25.9	95
Boer	13243	114	4	2014-12-15	F	3.1	1
Boer	13243	114	4	2014-12-15	F	25	117
Boer	13243	114	4	2014-12-15	F	28.5	189
Boer	13244	114	4	2014-12-15	F	2.8	1
Boer	13244	114	4	2014-12-15	F	18.5	122
[truncated: 1,784 more rows]
